# Supplementary material for: Genome-Wide Identification and Analysis of the Genes Encoding Q-Type C2H2 Zinc Finger Proteins in Grapevine
Source: Int J Mol Sci. 2023 Oct 14;24(20):15180. doi: 10.3390/ijms242015180 (PMC10607507; doi:10.3390/ijms242015180)
Supplement: Supplementary file 1 [file ijms-24-15180-s001.zip]

Archive with 10 entries (10 files):
- Caption of Supplementary Figures and Tables.pdf
- Figure S1.tif
- Figure S2.tif
- Figure S3.tif
- Table S1.xlsx
- Table S2.xlsx
- Table S3.xlsx
- Table S4.xlsx
- Table S5.xlsx
- Table S6.xlsx
