# Supplementary material for: Genome-Wide Identification and Analysis of the Genes Encoding Q-Type C2H2 Zinc Finger Proteins in Grapevine
Source: Int J Mol Sci. 2023 Oct 14;24(20):15180. doi: 10.3390/ijms242015180 (PMC10607507; doi:10.3390/ijms242015180)
Supplement: Supplementary file 1 [file ijms-24-15180-s001.zip › Table S1.xlsx]

## Sheet: Sheet1
Table S1 Oligo Sequence of VvZFP family gene
Oligo Name	Sequence (5' to 3')
VvZFP1-F	CTCCTTGAATTAGCCAGCCTCCATG
VvZFP1-R	AATGGTGGGAGAAGCAGCAAGAAG
VvZFP2-F	CAGCGGCTCACAGTACAGTCATC
VvZFP2-R	TCCTCCTCCTGATCCACCCAATTC
VvZFP3-F	AGTCGGCTTCCTGGGTGTACG
VvZFP3-R	ATAGCGTAGCGGCACCTCTCC
VvZFP4-F	GTCAGTAGCCAAGTAGCGTCCAATG
VvZFP4-R	TGTGAGGCAAGATGATGTCGTAGTG
VvZFP5-F	GCCTGCCATCATCAAGCCTTCC
VvZFP5-R	GCACGCTGAGTCCTAACTGAAGATC
VvZFP6-F	TTCATCACCACCACAAGGCATCG
VvZFP6-R	TTCTCATTATCGTCGTCGCCATTGG
VvZFP7-F	GGGTGTGGAGGATGCGGATTTG
VvZFP7-R	CCTGATACGCCAGCATACAGTGAC
VvZFP8-F	GAGAACGGAGATGAAGGAGCTGAAG
VvZFP8-R	AAGTTGGTCTTGATTGCGGGTCTG
VvZFP9-F	GCGGCGTCACGTCTTCAGAAG
VvZFP9-R	ACTCTCCACCTCTTGCTCAACCC
VvZFP10-F	CCTGCTGATGCTGAACCACGAG
VvZFP10-R	GCACCTAACCTTTGTCCTCTCTTGG
VvZFP11-F	TCGCCGTGAGTTCGCCAATTC
VvZFP11-R	CTCGCTTCGCTCTTGCCTCTC
VvZFP12-F	GCCATCATCGTCTTCTCCTCCAAC
VvZFP12-R	AACCATCCACACCCCATTTCTTCAC
VvZFP13-F	ACCCTAATCTCTCAACCCCATCACC
VvZFP13-R	GGGAAGCAGCCAAGGAAGGTAATG
VvZFP14-F	GCAGGTCACTGGTTCTTCAGGTTC
VvZFP14-R	TGGCGGAAAATACGTGGGGTAATTC
VvZFP15-F	CCAACTGCTTGATGCTCCTGTCTAG
VvZFP15-R	GGCTTCTTGTGGCTGGCTCTG
VvZFP16-F	ACGCTGGAAAGGGTTTGTCATCTG
VvZFP16-R	CTTTGATGGTCCATGTGGCTCAGG
VvZFP17-F	TGCAGCCTCCTAGTCCCCATAAAG
VvZFP17-R	CTTGAAGGTGAGAGCGGTGATGC
VvZFP18-F	AGCCAAGTGCCCTGTTTGTTCC
VvZFP18-R	CGCAGAGGAGCAAGAAGCAGTC
VvZFP19-F	GCGGTGGTAGATGGGTTCAAGTG
VvZFP19-R	GTCTGGGTGCTGCTTGGGTTG
VvZFP20-F	GGAGGTGGCGACGAAGTTGATG
VvZFP20-R	ATCCGACCCTTGAAACCTTCTGAAC
VvZFP21-F	GGAGGTGGCGACGAAGTTGATG
VvZFP21-R	ATCCGACCCTTGAAACCTTCTGAAC
VvZFP22-F	TGGCTGATGATGTATCTTGCGAAGG
VvZFP22-R	AATCTTCTTCACCACCTCCCGTTTG
VvZFP23-F	GAGTATGGACGCAGGCAAGATGG
VvZFP23-R	AGGTGTTGTTGGTTGGAGGTGAAC
VvZFP24-F	CAATCTCGCTGTTCCCTCACTTCC
VvZFP24-R	GCTCTTCTTCTCCTCCTCCTTGG
VvZFP25-F	GGAGCAAGAGGAGGATGAGGAAATG
VvZFP25-R	CTAGGGCTTGTGCTGTGGTGAAG
VvZFP26-F	ACCACTTGGGCATCTTCAATCCTTC
VvZFP26-R	CACCACTGGCTCCGAACCTTTC
VvZFP27-F	CAAGCGGTGCCACTACGATTCC
VvZFP27-R	GCATGGAGCAGGCGAGAAACC
VvZFP28-F	TGCCCAGCCTCACTCTCTTGC
VvZFP28-R	GTCCAAGCCATCCTGAATCCTGTG
VvZFP29-F	GCCTACCATGATGAGCCCACAATC
VvZFP29-R	AATTGCACCACCACCACCACTTC
VvZFP30-F	GAGGAGTTGGAGGGCGGTCTG
VvZFP30-R	GCTCATATTCCGAGGCTGCTGTATC
VvZFP31-F	GGCATCAACCACCATCAGAGACTAG
VvZFP31-R	ATCAGCGTTGCCACTCCTATTATCG
VvZFP32-F	TGCGGAGGTGCTCAGGAGAAG
VvZFP32-R	CACATCACTGGACAGCCTCAAGTC
VvZFP33-F	GCCAAGCTCAAACAAACCGAAGATG
VvZFP33-R	GCAGATGGCTGAGGATGGATTAAGG
VvZFP34-F	TCTCCCGCACCATCAAATCCAAAC
VvZFP34-R	CCCCTTTAGCCCAACATCCTGATTC
VvZFP35-F	GAGAAGAAGGTGATGGTGGTGGAAG
VvZFP35-R	GTGGAGGTCGTAGGTGAGGTAGTC
VvZFP36-F	TCCTTCTCGCAGCCACCAATTAAC
VvZFP36-R	ATGGCAGTGGATGGTGTGATGAAC
VvZFP37-F	GCATCCCTTACCCAACCCTTATCG
VvZFP37-R	AGAATGAGCCTGAATGCCAAGAGAC
VvZFP38-F	GGAGGACACCAGAATGCTCACAAG
VZFP38-R	TGGCGTTGGATCGTTGTTG
VvZFP39-F	AGCCACAAGAAGCCAAGACTGATG
VvZFP39-R	GCCGCAGATGGAGCATTCGTG
VvZFP40-F	CTCCGATGATGATGAAGCCACTGTC
VvZFP40-R	TGGTTGGAGAGGATGCCTTTGTTG
VvZFP41-F	CCAACTCCAATTCCGCCTCATCTC
VvZFP41-R	TCCACCTCCGTCTTCCACCTTG
VvZFP42-F	AAAGGCGACAAGGGATGGATATGC
VvZFP42-R	GACTGGTGGGATGCTTGAATAGGG
VvZFP43-F	TGGTCATCAGAACGCTCACAAGAAG
VvZFP43-R	GGCATGAACGCTGATACCATCGG
VvZFP44-F	AGACGGGCAAGCATCAACCAATATC
VvZFP44-R	CTCGCATACGCTGTACTCTGGAATG
VvZFP45-F	GGAGCAAATTCAGCAAAGACCCAAG
VvZFP45-R	TCGGATTCCAGCAATGTCGTCAAC
VvZFP46-F	TGCTGTTGATGCTGCCTCTGTTG
VvZFP46-R	CCGAGTTTCCGATTCCGCTTGG
VvZFP47-F	AAACCGACACGCCCAAGAACC
VvZFP47-R	AGACCAACAACTGAGCAGCATCTTC
VvZFP48-F	GCCAGTGCCTCTGCTGTGAAG
VvZFP48-R	TGATCTCTTGTGACCACCCAATGC
VvZFP49-F	GCTCTCAACTCACCAACCACACC
VvZFP49-R	CGAGGACGCTTGGAACGCTTG
VvZFP50-F	CCATCTGTCCGATCACTGGGATTTC
VvZFP50-R	TGATGTCCAGGGCAAACCAAACC
VvZFP51-F	GAGGCGTCACTCTTCGGCAAC
VvZFP51-R	ACGACATTAAGGCACCACCATTCC
VvZFP52-F	CTGGCTTATGGGTTGAGGGAGAATC
VvZFP52-R	CCTGGACTCGGTCTCGCTCTC
VvEF1-α-F	GAACTGGGTGCTTGATAGGC
VvEF1-α-R	AACCAAAATATCCGGAGTAAAAGA
