# Supplementary material for: Genome-Wide Identification and Analysis of the Genes Encoding Q-Type C2H2 Zinc Finger Proteins in Grapevine
Source: Int J Mol Sci. 2023 Oct 14;24(20):15180. doi: 10.3390/ijms242015180 (PMC10607507; doi:10.3390/ijms242015180)
Supplement: Supplementary file 1 [file ijms-24-15180-s001.zip › Table S2.xlsx]

## Sheet: Sheet1
Table S2 Cis-acting elements of VvZFP, VrZFP, and VaZFP
Gene	GARE-motif、P-box、TATC-box	ABRE	AuxRR-core、TGA-box	TCA-element、SARE	TGACG-motif、CGTCA-motif	ARE	MBS	TC-rich repeats	O2-site	circadian	LTR	RY-element	CAT-box	WUN-motif	MBSI	AT-rich sequence
VvZFP1	2	6	2	0	4	3	1	2	0	1	0	1	0	0	0	0
VvZFP2	2	1	1	0	0	1	0	1	0	0	0	0	0	0	0	0
VvZFP3	0	4	0	1	0	3	2	1	0	0	0	1	0	0	0	0
VvZFP4	2	2	0	0	0	2	2	0	0	0	0	0	0	0	0	0
VvZFP5	2	0	1	2	0	0	4	2	1	0	0	0	0	0	0	0
VvZFP6	1	0	0	1	2	1	1	1	1	0	0	0	0	0	0	0
VvZFP7	0	3	0	2	2	0	1	0	0	0	1	0	1	0	0	0
VvZFP8	3	1	0	2	4	1	1	0	2	0	0	0	1	0	0	0
VvZFP9	1	7	2	1	4	3	0	0	1	0	2	0	1	0	0	1
VvZFP10	0	3	0	1	0	1	2	2	2	0	1	0	0	0	0	2
VvZFP11	1	3	0	1	0	1	2	1	1	1	0	0	0	0	0	0
VvZFP12	0	0	2	0	0	2	2	0	0	0	1	1	0	0	0	0
VvZFP13	0	6	0	2	4	1	0	2	0	0	0	0	0	0	0	0
VvZFP14	1	2	0	0	0	1	3	2	2	0	0	0	2	0	0	0
VvZFP15	4	6	0	0	4	5	1	1	1	0	0	0	0	0	0	1
VvZFP16	0	0	2	1	0	2	2	1	1	0	1	0	0	0	0	0
VvZFP17	0	1	1	2	2	3	0	0	0	3	0	0	0	0	0	0
VvZFP18	0	0	1	1	0	0	0	0	0	1	0	0	0	0	0	0
VvZFP19	1	0	0	0	0	5	0	1	0	0	1	0	0	0	0	0
VvZFP20	0	0	0	1	2	3	0	0	1	0	0	0	0	1	0	0
VvZFP21	0	1	0	0	0	1	0	0	0	0	0	0	0	0	0	0
VvZFP22	0	1	0	1	2	1	0	1	0	1	0	0	0	0	0	1
VvZFP23	0	3	0	0	0	3	0	0	0	1	0	0	1	0	0	0
VvZFP24	2	3	0	0	0	2	1	0	0	1	0	0	1	0	1	0
VvZFP25	2	2	1	0	4	2	0	1	0	0	3	0	0	0	0	0
VvZFP26	3	2	1	2	2	0	2	0	0	0	0	0	1	0	0	0
VvZFP27	1	3	1	2	2	0	2	0	0	0	0	0	2	0	0	0
VvZFP28	1	1	1	1	0	0	1	0	0	0	0	0	0	0	0	0
VvZFP29	3	0	0	1	0	2	0	2	0	0	0	0	0	0	0	0
VvZFP30	1	0	0	1	2	5	0	2	0	0	0	0	0	0	1	0
VvZFP31	1	1	1	1	0	1	0	0	0	1	0	0	1	0	0	0
VvZFP32	0	2	2	0	4	2	0	2	2	0	0	0	2	1	0	0
VvZFP33	0	0	0	0	0	0	0	0	0	0	0	0	0	0	0
VvZFP34	3	4	0	1	0	3	1	0	1	0	0	0	0	0	0	0
VvZFP35	1	0	0	0	4	3	3	1	0	0	0	0	0	0	0	0
VvZFP36	1	5	1	1	0	3	2	1	0	0	1	0	1	0	0	0
VvZFP37	4	0	0	1	2	1	0	1	0	0	0	0	0	0	0	0
VvZFP38	1	2	0	0	4	2	1	0	2	0	0	0	1	0	0	0
VvZFP39	0	4	2	0	12	2	2	0	1	0	0	0	1	0	0	0
VvZFP40	1	6	0	1	2	3	1	1	0	0	1	0	0	0	0	0
VvZFP41	0	1	2	0	2	0	0	0	2	1	1	0	1	0	0	0
VvZFP42	2	0	0	0	0	2	0	2	1	1	0	0	0	1	0	1
VvZFP43	0	1	1	0	0	2	0	1	1	0	0	0	0	0	0	0
VvZFP44	1	1	2	0	2	3	3	0	0	0	1	0	1	0	0	0
VvZFP45	0	1	4	0	0	1	0	0	0	0	0	0	0	1	0	0
VvZFP46	4	6	2	0	2	2	0	0	0	0	0	1	1	0	0	0
VvZFP47	1	0	0	2	2	3	0	0	0	1	0	0	4	0	1	0
VvZFP48	0	3	1	3	0	1	2	0	2	0	0	0	0	0	0	1
VvZFP49	2	3	0	0	4	0	1	0	0	0	0	0	0	0	0	0
VvZFP50	3	0	0	1	2	2	4	0	0	0	0	0	2	0	0	0
VvZFP51	2	1	0	1	0	2	0	0	0	0	0	0	0	0	0	0
VvZFP52	1	5	2	3	2	1	1	0	0	1	0	0	0	0	0	0
VaZFP1	2	2	0	0	2	2	2	0	0	0	0	0	0	0	0	0
VaZFP2	0	1	1	0	0	2	0	1	0	0	0	0	0	0	0	0
VaZFP3	1	6	2	0	4	3	1	2	0	1	0	1	0	0	0	0
VaZFP4	0	3	1	2	2	2	0	0	0	1	0	0	0	0	0	0
VaZFP5	1	0	0	2	4	3	1	2	1	0	0	0	0	0	0	0
VaZFP6	1	2	0	1	4	2	0	0	1	0	2	0	0	0	0	1
VaZFP7	3	0	2	2	2	3	0	0	0	0	0	0	0	0	0	1
VaZFP8	0	0	0	2	0	1	1	0	0	0	1	0	1	0	0	0
VaZFP9	0	3	0	1	0	1	2	2	2	0	1	0	0	0	0	1
VaZFP10	1	0	0	0	0	2	2	0	0	0	0	0	1	0	1	0
VaZFP11	0	0	0	0	0	2	2	0	0	0	0	2	0	0	0	0
VaZFP12	0	5	0	2	6	3	0	0	0	0	0	0	0	0	0	0
VaZFP13	0	3	0	0	0	2	0	0	0	0	0	0	1	0	0	0
VaZFP14	1	0	0	2	2	1	0	0	0	0	1	0	0	0	0	0
VaZFP15	2	4	0	0	2	1	0	1	2	0	3	0	1	0	1	0
VaZFP16	0	0	0	1	2	3	0	0	0	0	0	0	0	0	0	0
VaZFP17	0	1	0	1	2	1	0	1	0	1	0	0	0	0	0	1
VaZFP18	2	1	1	1	0	2	0	0	0	0	0	0	0	0	0	0
VaZFP19	1	1	0	1	0	1	0	0	0	0	0	0	0	0	0	0
VaZFP20	0	0	0	1	0	6	0	1	0	0	0	0	0	0	0	0
VaZFP21	1	0	1	2	2	3	0	0	0	2	0	0	0	0	0	0
VaZFP22	1	5	1	0	4	3	1	1	1	0	0	0	0	0	0	1
VaZFP23	1	3	0	1	0	8	1	1	0	1	1	0	2	0	1	0
VaZFP24	1	3	1	2	2	2	2	2	0	0	0	0	2	0	0	1
VaZFP25	1	1	1	0	2	1	0	0	1	1	0	0	0	0	0	0
VaZFP26	4	0	0	0	0	2	0	2	1	0	0	0	0	0	0	0
VaZFP27	1	5	1	1	0	3	2	1	0	0	1	0	1	0	0	0
VaZFP28	1	2	0	0	4	2	3	1	0	0	0	0	0	0	0	0
VaZFP29	3	3	0	0	0	3	1	0	1	0	0	0	0	0	0	0
VaZFP30	0	0	0	0	0	1	1	2	0	0	0	0	1	0	0	0
VaZFP31	0	2	1	0	2	2	0	2	2	0	0	0	1	0	0	0
VaZFP32	2	0	2	1	0	1	0	0	0	1	0	0	1	0	0	0
VaZFP33	1	0	0	1	2	4	0	1	0	0	0	0	0	0	1	0
VaZFP34	4	0	0	1	2	1	0	1	0	0	0	0	0	0	0	0
VaZFP35	0	1	0	0	0	2	1	0	0	0	0	0	0	0	0	0
VaZFP36	2	0	0	0	0	2	0	1	1	1	0	0	0	0	0	1
VaZFP37	0	5	2	0	8	2	2	0	1	0	0	0	1	0	0	0
VaZFP38	1	6	0	1	2	3	1	1	0	0	1	0	0	0	0	0
VaZFP39	0	1	2	0	2	0	1	1	2	1	0	0	1	0	0	0
VaZFP40	0	1	1	0	0	1	0	1	0	0	0	0	0	0	0	0
VaZFP41	1	4	0	0	4	2	0	1	3	0	1	0	1	0	0	0
VaZFP42	1	0	1	1	2	3	3	0	0	0	1	0	1	0	0	0
VaZFP43	0	0	3	0	0	2	0	0	1	0	0	0	1	0	0	0
VaZFP44	4	6	2	0	2	2	0	0	0	0	0	1	1	0	0	0
VaZFP45	2	0	0	1	2	3	0	0	0	2	2	0	4	0	1	0
VaZFP46	0	2	0	2	2	1	2	0	2	0	1	1	0	0	1	1
VaZFP47	2	1	0	1	0	1	0	1	0	0	0	0	0	0	0	0
VaZFP48	0	0	1	1	2	1	1	0	0	1	0	0	1	0	0	1
VaZFP49	2	0	0	0	6	2	0	1	0	0	0	0	0	0	1	0
VaZFP50	2	1	0	2	2	2	0	0	0	0	0	0	0	0	0	0
VaZFP51	0	0	1	1	0	2	2	1	0	0	0	0	1	0	0	0
VaZFP52	1	0	1	1	2	3	0	0	0	2	0	0	0	0	0	0
VaZFP53	2	0	1	2	0	0	4	1	1	0	0	0	0	0	0	0
VaZFP54	1	2	0	3	4	0	3	0	2	0	1	0	1	0	0	1
VaZFP55	0	1	1	1	0	2	0	1	0	1	0	0	0	0	0	0
VrZFP1	2	6	2	0	2	4	1	2	0	1	0	1	0	0	0	0
VrZFP2	1	2	1	0	0	1	1	0	0	0	0	0	0	0	0	0
VrZFP3	1	2	1	0	0	1	1	0	0	0	0	0	0	0	0	0
VrZFP5	2	2	0	0	0	1	2	0	0	0	0	0	0	0	0	0
VrZFP6	2	2	0	0	0	1	2	0	0	0	0	0	0	0	0	0
VrZFP7	2	0	1	2	0	0	4	2	1	0	0	0	0	0	0	0
VrZFP8	2	0	1	2	0	0	4	2	1	0	0	0	0	0	0	0
VrZFP9	1	0	0	1	2	1	1	1	1	0	0	1	0	0	0	0
VrZFP10	1	5	2	3	2	1	1	0	0	1	0	0	0	0	0	0
VrZFP11	0	0	0	2	0	0	1	0	0	0	1	0	1	0	0	0
VrZFP12	3	0	0	2	4	2	1	0	1	0	0	0	1	0	0	0
VrZFP13	1	2	0	1	2	2	0	0	1	0	2	0	0	0	0	0
VrZFP14	0	3	0	1	0	1	2	2	2	0	1	0	0	0	0	1
VrZFP15	2	3	0	1	0	2	2	1	1	1	0	0	0	0	0	0
VrZFP16	0	0	0	0	0	2	2	0	0	0	0	1	0	0	0	0
VrZFP17	0	6	0	2	4	2	0	2	0	0	0	0	1	0	0	0
VrZFP18	1	2	1	0	0	1	3	2	2	0	0	0	2	0	0	0
VrZFP19	0	2	0	0	0	4	0	0	0	0	0	0	1	0	0	0
VrZFP20	1	1	0	1	2	1	0	1	1	0	0	0	0	0	0	0
VrZFP21	0	0	0	1	2	1	0	0	0	0	0	0	0	0	0	0
VrZFP22	1	0	1	2	2	3	0	0	0	2	0	0	0	0	0	0
VrZFP23	0	0	1	1	0	2	2	1	0	0	1	0	0	0	0	0
VrZFP24	2	7	0	0	4	4	1	0	1	0	0	0	0	0	0	1
VrZFP25	0	1	0	0	0	6	1	1	0	0	0	0	0	0	0	0
VrZFP26	3	0	0	0	0	2	0	2	1	0	0	0	0	0	0	0
VrZFP27	1	1	1	1	0	1	2	0	0	0	0	0	0	0	0	0
VrZFP28	1	3	1	2	2	1	2	0	0	0	0	0	2	0	0	0
VrZFP29	1	2	0	3	2	0	3	0	2	0	1	0	1	0	0	1
VrZFP30	1	2	0	3	2	0	3	0	2	0	1	0	1	0	0	1
VrZFP31	1	2	1	0	2	2	0	2	0	0	1	0	0	0	0	0
VrZFP32	2	4	1	1	0	3	2	1	1	1	0	0	1	0	1	0
VrZFP33	0	1	1	2	8	2	1	0	1	0	1	0	2	0	0	0
VrZFP34	3	3	0	0	0	3	1	0	1	0	0	0	0	0	0	0
VrZFP35	1	1	0	0	4	2	3	1	0	0	0	0	1	0	0	0
VrZFP36	1	4	1	1	0	3	0	1	1	0	1	0	1	0	0	0
VrZFP37	4	0	0	1	2	1	0	1	0	0	0	0	0	0	0	0
VrZFP38	1	2	0	0	4	2	1	0	2	0	0	0	1	0	0	0
VrZFP39	1	0	0	1	0	1	0	2	1	1	0	0	0	0	0	1
VrZFP4	0	4	0	1	0	3	1	1	0	0	0	1	0	0	0	0
VrZFP40	0	0	2	1	2	0	1	0	2	1	0	0	1	0	0	0
VrZFP41	1	5	0	0	2	3	1	1	0	0	1	0	0	0	0	0
VrZFP42	0	4	1	0	8	2	2	0	1	0	0	0	1	0	0	0
VrZFP43	0	0	1	1	0	0	0	1	0	0	1	0	0	0	0	0
VrZFP44	1	1	2	1	0	3	3	0	0	0	1	0	1	0	0	0
VrZFP45	1	4	0	1	4	1	1	1	3	0	0	0	1	0	0	0
VrZFP46	0	1	1	1	0	1	0	1	0	0	1	0	0	0	0	0
VrZFP47	4	6	2	0	2	3	0	0	0	1	0	1	1	0	0	0
VrZFP48	0	0	3	0	0	2	0	0	1	0	0	0	1	0	0	0
VrZFP49	2	1	0	2	2	3	0	0	1	1	1	0	4	0	1	0
VrZFP50	0	0	1	1	2	1	1	0	0	0	0	0	1	0	0	0
VrZFP51	0	2	0	2	0	1	2	0	2	0	1	1	0	0	0	1
VrZFP52	1	2	1	0	0	3	3	0	1	0	0	0	2	0	0	0
VrZFP53	1	0	1	1	2	2	6	0	0	0	0	0	2	0	0	0
VrZFP54	2	1	0	3	2	2	0	0	0	0	0	0	0	0	0	0
