# Supplementary material for: Genome-Wide Identification and Analysis of the Genes Encoding Q-Type C2H2 Zinc Finger Proteins in Grapevine
Source: Int J Mol Sci. 2023 Oct 14;24(20):15180. doi: 10.3390/ijms242015180 (PMC10607507; doi:10.3390/ijms242015180)
Supplement: Supplementary file 1 [file ijms-24-15180-s001.zip › Table S3.xlsx]

## Sheet: Sheet1
Table S3 Parameters for quantification of codon usage preference for VvZFP, VaZFP, and VrZFP codons
Gene	T3s	C3s	A3s	G3s	CAI	CBI	Fop	Nc	GC3s	GC	L_sym	L_aa	Gravy	Aromo
VvZFP1	0.5013	0.1671	0.2723	0.3581	0.201	-0.085	0.389	44.69	0.397	0.437	506	522	-0.80249	0.051724
VvZFP2	0.3233	0.2867	0.393	0.2289	0.163	-0.112	0.364	55.62	0.419	0.487	341	350	-0.474572	0.105714
VvZFP3	0.2827	0.3089	0.2914	0.3099	0.231	0.078	0.475	61	0.516	0.569	217	221	-0.449321	0.076923
VvZFP4	0.3383	0.2637	0.3665	0.2554	0.2	-0.027	0.408	58.56	0.42	0.485	238	246	-0.491463	0.069106
VvZFP5	0.3692	0.3318	0.2986	0.3184	0.191	-0.161	0.347	49.67	0.487	0.451	277	284	-0.884859	0.084507
VvZFP6	0.2599	0.4181	0.3554	0.2	0.21	0.044	0.455	50.9	0.502	0.524	211	220	-0.867273	0.054545
VvZFP7	0.4112	0.215	0.2188	0.4199	0.176	-0.157	0.333	50.41	0.484	0.493	252	261	-0.524904	0.057471
VvZFP8	0.2925	0.2517	0.4317	0.2667	0.146	-0.125	0.352	55.95	0.415	0.478	176	189	-0.755027	0.068783
VvZFP9	0.2564	0.4051	0.116	0.4358	0.242	0.127	0.5	49.09	0.689	0.591	228	235	-0.711915	0.068085
VvZFP10	0.4196	0.2143	0.3945	0.2427	0.19	-0.137	0.353	49.29	0.353	0.456	278	286	-0.716783	0.055944
VvZFP11	0.3409	0.2841	0.2375	0.3376	0.212	0.049	0.463	58.28	0.512	0.562	201	207	-0.596135	0.072464
VvZFP12	0.4427	0.224	0.3171	0.2562	0.173	-0.123	0.344	51.3	0.38	0.437	221	228	-0.757456	0.078947
VvZFP13	0.4545	0.2273	0.3716	0.1818	0.18	-0.067	0.378	46.84	0.328	0.428	201	207	-0.708213	0.072464
VvZFP14	0.3381	0.3022	0.3858	0.2823	0.206	0.007	0.451	55.36	0.445	0.478	173	178	-1.30393	0.117978
VvZFP15	0.28	0.344	0.15	0.487	0.179	-0.021	0.395	52.13	0.651	0.526	152	159	-0.428931	0.037736
VvZFP16	0.3537	0.2857	0.3816	0.2276	0.237	0.037	0.459	56.97	0.405	0.467	185	192	-0.756771	0.057292
VvZFP17	0.4413	0.2488	0.3333	0.228	0.193	-0.028	0.405	47.47	0.375	0.451	259	272	-0.74522	0.066176
VvZFP18	0.3844	0.2703	0.3021	0.3231	0.209	-0.014	0.43	55.7	0.458	0.472	426	441	-0.945125	0.045351
VvZFP19	0.3715	0.2848	0.3232	0.2848	0.189	-0.044	0.409	49.19	0.446	0.464	408	421	-0.7962	0.042755
VvZFP20	0.3953	0.2674	0.2874	0.3242	0.212	-0.007	0.432	55.55	0.457	0.476	435	450	-0.864222	0.048889
VvZFP21	0.3954	0.2665	0.3039	0.3072	0.212	-0.023	0.423	55.32	0.445	0.475	447	462	-0.815368	0.04329
VvZFP22	0.3811	0.2744	0.287	0.3302	0.185	-0.094	0.385	50.35	0.471	0.474	416	426	-0.872535	0.032864
VvZFP23	0.3117	0.3723	0.2117	0.3551	0.218	0	0.441	54.43	0.577	0.534	281	289	-0.681661	0.058824
VvZFP24	0.4296	0.2535	0.3015	0.2782	0.171	-0.111	0.366	47.67	0.417	0.446	175	180	-0.887778	0.088889
VvZFP25	0.4094	0.2756	0.3433	0.2969	0.243	-0.075	0.392	61	0.427	0.474	171	175	-1.05314	0.062857
VvZFP26	0.2933	0.3	0.3969	0.3016	0.169	-0.142	0.358	51.2	0.464	0.472	179	183	-0.683607	0.087432
VvZFP27	0.2475	0.4798	0.1989	0.2865	0.263	0.143	0.509	54.42	0.632	0.588	228	233	-0.656223	0.055794
VvZFP28	0.3154	0.2819	0.4526	0.2256	0.183	-0.098	0.387	48.11	0.398	0.461	181	193	-0.819171	0.072539
VvZFP29	0.4304	0.2174	0.3559	0.2372	0.208	-0.097	0.387	51.33	0.362	0.466	279	296	-0.773986	0.064189
VvZFP30	0.3964	0.2691	0.2857	0.2955	0.178	-0.083	0.385	56.61	0.445	0.51	330	342	-0.921053	0.070175
VvZFP31	0.4167	0.2817	0.3182	0.2543	0.214	-0.029	0.417	55.59	0.417	0.473	312	324	-0.782407	0.070988
VvZFP32	0.324	0.312	0.2705	0.3644	0.195	-0.024	0.424	58.42	0.527	0.526	311	321	-0.960436	0.080997
VvZFP33	0.3261	0.2826	0.3889	0.3022	0.199	-0.082	0.39	55.17	0.445	0.468	182	186	-1.00914	0.037634
VvZFP34	0.4387	0.2028	0.3769	0.2316	0.17	-0.128	0.349	54.18	0.341	0.455	255	265	-0.846038	0.075472
VvZFP35	0.3641	0.3456	0.2925	0.2464	0.225	0.007	0.442	57.83	0.472	0.502	267	276	-0.709058	0.061594
VvZFP36	0.3265	0.4133	0.2832	0.2216	0.239	0.04	0.455	53	0.511	0.515	231	238	-0.796219	0.084034
VvZFP37	0.3709	0.2488	0.3606	0.264	0.161	-0.135	0.347	55.53	0.405	0.473	259	267	-0.740075	0.06367
VvZFP38	0.4127	0.3254	0.2609	0.2456	0.15	-0.107	0.364	46.73	0.457	0.489	151	154	-0.797403	0.071429
VvZFP39	0.1667	0.4306	0.1852	0.4462	0.203	0.143	0.497	48.88	0.71	0.58	169	176	-0.384091	0.039773
VvZFP40	0.4803	0.2227	0.3364	0.1857	0.186	-0.081	0.374	50.2	0.33	0.45	273	282	-0.607801	0.056738
VvZFP41	0.265	0.4402	0.2043	0.3733	0.204	0.004	0.434	50.91	0.63	0.55	297	302	-0.763245	0.059603
VvZFP42	0.371	0.2379	0.3761	0.2557	0.164	-0.151	0.339	53.38	0.394	0.479	292	308	-0.784091	0.077922
VvZFP43	0.3434	0.2651	0.2515	0.3861	0.271	0.097	0.478	54.29	0.517	0.543	203	210	-0.592381	0.085714
VvZFP44	0.3478	0.288	0.3571	0.2931	0.181	-0.185	0.322	54.86	0.446	0.463	233	240	-0.6625	0.0875
VvZFP45	0.2709	0.3772	0.3248	0.3104	0.202	-0.014	0.424	56.97	0.534	0.507	474	491	-0.707536	0.05499
VvZFP46	0.3434	0.3472	0.3107	0.3057	0.251	0.036	0.456	51.41	0.493	0.502	351	359	-0.957382	0.050139
VvZFP47	0.3429	0.3771	0.3684	0.2346	0.242	0.035	0.463	53.34	0.458	0.46	227	235	-0.909362	0.059574
VvZFP48	0.3978	0.3457	0.2463	0.284	0.233	0.015	0.445	45.83	0.49	0.464	339	351	-0.739886	0.054131
VvZFP49	0.2474	0.5052	0.2174	0.232	0.276	0.175	0.526	47.73	0.614	0.587	228	233	-0.60515	0.060086
VvZFP50	0.3268	0.268	0.4444	0.2273	0.177	-0.051	0.398	52.76	0.392	0.468	181	193	-0.726943	0.088083
VvZFP51	0.4009	0.319	0.2517	0.3082	0.236	0.003	0.445	51.16	0.486	0.495	582	608	-0.847533	0.050987
VvZFP52	0.3603	0.2996	0.2706	0.3401	0.213	-0.038	0.415	48.59	0.5	0.496	316	323	-0.856966	0.058824
VaZFP1	0.3317	0.2723	0.3632	0.2568	0.195	-0.042	0.399	59.2	0.429	0.486	238	246	-0.491463	0.069106
VaZFP2	0.3004	0.2925	0.4054	0.2304	0.147	-0.136	0.355	51.23	0.428	0.506	290	298	-0.707047	0.097315
VaZFP3	0.4654	0.1838	0.2906	0.3526	0.198	-0.074	0.395	46.36	0.408	0.44	532	551	-0.758802	0.059891
VaZFP4	0.3559	0.2883	0.2787	0.3551	0.215	-0.035	0.418	50.56	0.499	0.495	359	367	-0.806267	0.059946
VaZFP5	0.2736	0.4151	0.3281	0.2022	0.197	0.018	0.435	54.52	0.508	0.519	246	257	-0.747471	0.058366
VaZFP6	0.3744	0.3227	0.1968	0.3466	0.246	0.034	0.444	56.11	0.529	0.508	478	490	-0.407959	0.081633
VaZFP7	0.3132	0.2582	0.4195	0.2485	0.152	-0.111	0.356	58.22	0.406	0.468	219	237	-0.547679	0.080169
VaZFP8	0.3953	0.2093	0.2043	0.4753	0.162	-0.203	0.313	47.08	0.516	0.502	310	322	-0.626397	0.052795
VaZFP9	0.4152	0.2188	0.3899	0.2476	0.188	-0.143	0.349	49.75	0.36	0.457	278	286	-0.73007	0.059441
VaZFP10	0.3211	0.2798	0.2667	0.3492	0.191	0.048	0.45	61	0.51	0.555	249	257	-0.587938	0.070039
VaZFP11	0.4324	0.2378	0.3333	0.2595	0.195	-0.077	0.374	50.54	0.388	0.439	219	227	-0.708811	0.0837
VaZFP12	0.4	0.27	0.3846	0.2126	0.197	-0.023	0.423	53.48	0.38	0.459	355	365	-1.06247	0.09589
VaZFP13	0.2944	0.3853	0.2252	0.3551	0.224	0.003	0.442	54.41	0.583	0.534	283	292	-0.688356	0.061644
VaZFP14	0.3926	0.2665	0.3047	0.311	0.213	-0.012	0.43	57.27	0.447	0.471	447	462	-0.8171	0.045455
VaZFP15	0.331	0.338	0.3356	0.275	0.221	-0.017	0.431	52.33	0.474	0.474	367	374	-0.807487	0.05615
VaZFP16	0.3892	0.269	0.297	0.3089	0.195	-0.049	0.412	56.33	0.452	0.47	403	418	-0.840431	0.047847
VaZFP18	0.3773	0.2761	0.2896	0.3292	0.184	-0.085	0.388	49.96	0.472	0.471	417	427	-0.863466	0.032787
VaZFP17	0.3811	0.2744	0.2861	0.3302	0.184	-0.097	0.382	50	0.471	0.473	416	426	-0.837559	0.030516
VaZFP19	0.3932	0.2621	0.2995	0.3112	0.21	-0.015	0.427	55.38	0.447	0.477	447	462	-0.813636	0.041126
VaZFP20	0.3653	0.291	0.3153	0.2906	0.192	-0.03	0.415	50.54	0.456	0.469	410	421	-0.819953	0.033254
VaZFP21	0.4387	0.25	0.3382	0.2183	0.192	-0.031	0.405	47.68	0.371	0.453	259	272	-0.742647	0.066176
VaZFP23	0.4224	0.2671	0.3223	0.2748	0.206	-0.084	0.382	52.14	0.416	0.459	351	360	-0.911111	0.075
VaZFP22	0.2983	0.3536	0.1617	0.4395	0.2	0.059	0.449	55.18	0.621	0.525	214	221	-0.433032	0.054299
VaZFP24	0.3619	0.2936	0.3023	0.2832	0.201	-0.033	0.402	56.43	0.457	0.478	829	860	-0.349884	0.068605
VaZFP25	0.4231	0.1934	0.4236	0.2569	0.185	-0.148	0.35	50.32	0.341	0.429	780	815	-0.852761	0.07362
VaZFP26	0.4317	0.2115	0.3578	0.25	0.205	-0.113	0.379	53.7	0.365	0.466	277	295	-0.79017	0.064407
VaZFP27	0.3252	0.4175	0.2973	0.209	0.247	0.06	0.469	58.3	0.502	0.509	245	253	-0.826087	0.086957
VaZFP29	0.4434	0.2028	0.3769	0.2263	0.171	-0.121	0.353	54.08	0.337	0.454	255	265	-0.846038	0.075472
VaZFP28	0.3548	0.3548	0.2925	0.2464	0.224	0.007	0.442	57.96	0.479	0.505	267	276	-0.709058	0.061594
VaZFP30	0.3285	0.2993	0.3617	0.2774	0.196	-0.076	0.394	54.53	0.451	0.487	175	178	-1.02809	0.039326
VaZFP31	0.3333	0.3098	0.264	0.3636	0.196	-0.032	0.421	56.52	0.525	0.524	318	328	-0.936585	0.07622
VaZFP32	0.4137	0.2851	0.322	0.2522	0.209	-0.051	0.404	55.32	0.417	0.473	307	317	-0.820505	0.069401
VaZFP33	0.4	0.2655	0.2808	0.2984	0.179	-0.078	0.388	54.45	0.445	0.51	330	342	-0.94386	0.070175
VaZFP34	0.3756	0.2441	0.3606	0.264	0.162	-0.135	0.347	55.39	0.402	0.472	259	267	-0.740075	0.06367
VaZFP35	0.4491	0.2368	0.3395	0.2423	0.214	-0.058	0.395	51.59	0.372	0.441	701	723	-0.502628	0.085754
VaZFP37	0.1875	0.4148	0.1902	0.4204	0.19	0.139	0.493	51.91	0.685	0.573	203	210	-0.412857	0.052381
VaZFP36	0.3695	0.2369	0.36	0.2752	0.163	-0.15	0.339	55.81	0.408	0.484	292	308	-0.79448	0.077922
VaZFP38	0.4803	0.2227	0.3364	0.1848	0.186	-0.082	0.374	50.33	0.33	0.45	273	282	-0.606028	0.056738
VaZFP39	0.2527	0.4652	0.2047	0.3038	0.215	0.088	0.481	55.6	0.622	0.534	320	329	-0.582675	0.072948
VaZFP40	0.3066	0.3208	0.2452	0.3632	0.257	0.098	0.482	55.08	0.549	0.537	257	273	-0.571062	0.102564
VaZFP41	0.3433	0.4104	0.2773	0.1724	0.236	0.119	0.494	56.79	0.487	0.552	154	157	-0.652866	0.095541
VaZFP42	0.3664	0.2802	0.3423	0.2919	0.172	-0.19	0.317	54.37	0.439	0.45	287	299	-0.535451	0.093645
VaZFP43	0.291	0.381	0.3119	0.3087	0.209	-0.011	0.431	56.22	0.531	0.497	452	467	-0.654176	0.062098
VaZFP44	0.3321	0.3582	0.3118	0.303	0.256	0.049	0.463	50.8	0.5	0.505	352	360	-0.956945	0.05
VaZFP45	0.3626	0.3571	0.3616	0.2321	0.248	0.042	0.466	53.71	0.444	0.46	234	243	-0.848971	0.057613
VaZFP47	0.45	0.2417	0.2944	0.3394	0.221	-0.118	0.366	55.58	0.43	0.464	309	317	-0.649842	0.091483
VaZFP46	0.4074	0.3432	0.2544	0.282	0.251	0.065	0.477	45.84	0.481	0.461	514	529	-0.810964	0.068053
VaZFP48	0.4261	0.212	0.3602	0.2377	0.182	-0.075	0.381	53.17	0.352	0.446	528	558	-0.306452	0.084229
VaZFP49	0.2624	0.4977	0.2217	0.2183	0.28	0.172	0.527	49.33	0.598	0.573	256	262	-0.567557	0.068702
VaZFP50	0.4013	0.3155	0.245	0.3181	0.233	-0.006	0.439	51.33	0.491	0.497	583	608	-0.849507	0.050987
VaZFP51	0.3307	0.3071	0.378	0.252	0.243	0.019	0.45	52.63	0.438	0.469	160	165	-0.830303	0.054545
VaZFP53	0.4277	0.3064	0.2822	0.3311	0.216	-0.171	0.341	48.85	0.462	0.438	223	230	-0.693913	0.1
VaZFP54	0.3053	0.3158	0.3939	0.2579	0.171	-0.148	0.339	50.53	0.451	0.465	224	230	-0.382174	0.086957
VaZFP55	0.4462	0.2323	0.3118	0.3062	0.214	-0.08	0.395	51.01	0.407	0.45	823	844	-0.694905	0.061611
VrZFP1	0.5013	0.1679	0.2723	0.36	0.199	-0.094	0.384	44.6	0.398	0.435	505	521	-0.81881	0.051823
VrZFP2	0.287	0.3043	0.4089	0.2362	0.148	-0.121	0.365	51.42	0.44	0.512	266	273	-0.855311	0.087912
VrZFP3	0.2857	0.303	0.4118	0.235	0.149	-0.124	0.363	51.55	0.438	0.512	267	274	-0.84562	0.087591
VrZFP4	0.2827	0.3089	0.2914	0.3099	0.231	0.078	0.475	61	0.516	0.569	217	221	-0.449321	0.076923
VrZFP5	0.345	0.26	0.3684	0.2514	0.196	-0.034	0.405	57.42	0.414	0.481	237	246	-0.509756	0.069106
VrZFP6	0.345	0.26	0.3684	0.2514	0.196	-0.034	0.405	57.42	0.414	0.481	237	246	-0.509756	0.069106
VrZFP7	0.3645	0.3364	0.3033	0.3134	0.195	-0.151	0.354	50.1	0.487	0.451	277	284	-0.86831	0.080986
VrZFP8	0.3694	0.3333	0.3041	0.3171	0.198	-0.145	0.355	50.76	0.484	0.443	287	296	-0.751351	0.091216
VrZFP9	0.2829	0.4146	0.3243	0.1989	0.207	0.036	0.445	52.96	0.504	0.519	238	248	-0.744355	0.056452
VrZFP10	0.3695	0.2972	0.2752	0.328	0.216	-0.025	0.423	48.16	0.489	0.495	319	326	-0.873006	0.058282
VrZFP11	0.4031	0.2016	0.2043	0.4753	0.163	-0.203	0.313	46.89	0.51	0.5	310	322	-0.626397	0.052795
VrZFP12	0.2966	0.2483	0.4245	0.2721	0.144	-0.122	0.354	53.76	0.417	0.476	175	189	-0.80582	0.063492
VrZFP13	0.2564	0.4	0.1319	0.4222	0.234	0.112	0.491	48.81	0.675	0.587	228	235	-0.717447	0.06383
VrZFP14	0.4196	0.2188	0.3927	0.2415	0.19	-0.133	0.355	49.26	0.355	0.456	279	287	-0.726481	0.055749
VrZFP15	0.34	0.275	0.2528	0.3488	0.201	0.001	0.434	57.37	0.504	0.539	228	235	-0.560851	0.080851
VrZFP16	0.4508	0.2176	0.3232	0.2516	0.179	-0.101	0.356	48.27	0.369	0.433	222	228	-0.730702	0.083333
VrZFP17	0.4375	0.2386	0.3605	0.2028	0.175	-0.074	0.373	48.07	0.353	0.439	201	206	-0.729126	0.067961
VrZFP18	0.3381	0.295	0.3889	0.2927	0.205	-0.009	0.445	56.39	0.445	0.478	173	178	-1.28652	0.123596
VrZFP19	0.2949	0.3803	0.2402	0.3348	0.218	-0.002	0.439	54.63	0.568	0.534	287	296	-0.673311	0.057432
VrZFP20	0.3804	0.273	0.2874	0.3354	0.181	-0.099	0.381	50.53	0.472	0.471	417	427	-0.859953	0.035129
VrZFP21	0.3892	0.2699	0.3019	0.3081	0.208	-0.019	0.425	56.04	0.45	0.476	447	462	-0.804113	0.04329
VrZFP22	0.4481	0.2406	0.3285	0.2284	0.195	-0.024	0.409	48.46	0.371	0.457	259	272	-0.774632	0.066176
VrZFP23	0.3581	0.2838	0.3867	0.2308	0.236	0.015	0.446	57.53	0.403	0.461	186	193	-0.789119	0.056995
VrZFP24	0.2778	0.3413	0.15	0.487	0.173	-0.03	0.388	51.28	0.651	0.528	152	159	-0.432704	0.037736
VrZFP25	0.3688	0.2906	0.3233	0.279	0.194	-0.024	0.42	50.01	0.447	0.467	407	420	-0.813095	0.038095
VrZFP26	0.4298	0.2105	0.3591	0.243	0.199	-0.115	0.375	49.77	0.361	0.466	277	295	-0.801695	0.061017
VrZFP27	0.3154	0.2819	0.4275	0.2463	0.175	-0.111	0.376	50.11	0.414	0.47	181	193	-0.818135	0.067358
VrZFP28	0.2474	0.4639	0.1943	0.3136	0.257	0.14	0.507	56.74	0.636	0.59	225	230	-0.641739	0.056522
VrZFP29	0.2903	0.2968	0.4161	0.2782	0.172	-0.135	0.362	52.5	0.449	0.471	185	191	-0.622513	0.08377
VrZFP30	0.2903	0.2968	0.4161	0.2782	0.172	-0.135	0.362	52.5	0.449	0.471	185	191	-0.622513	0.08377
VrZFP31	0.4141	0.2656	0.3383	0.3071	0.239	-0.095	0.38	60.42	0.427	0.472	171	175	-1.02229	0.062857
VrZFP32	0.4266	0.2587	0.2963	0.2803	0.169	-0.105	0.366	49.51	0.423	0.446	175	180	-0.885	0.088889
VrZFP33	0.3357	0.2714	0.3916	0.2971	0.197	-0.099	0.379	56.69	0.434	0.462	182	186	-0.955914	0.037634
VrZFP34	0.4735	0.1878	0.37	0.2156	0.176	-0.14	0.341	51.81	0.317	0.444	293	303	-0.80066	0.072607
VrZFP35	0.3486	0.3532	0.2991	0.2488	0.224	0.007	0.442	57.49	0.48	0.507	269	278	-0.725899	0.057554
VrZFP36	0.3265	0.4133	0.2816	0.2202	0.239	0.048	0.459	51.3	0.511	0.515	231	238	-0.810084	0.084034
VrZFP37	0.3726	0.25	0.3541	0.2663	0.164	-0.12	0.355	55.51	0.409	0.476	259	267	-0.74382	0.06367
VrZFP38	0.4206	0.3175	0.2696	0.2368	0.155	-0.084	0.377	47.92	0.444	0.485	151	154	-0.797403	0.071429
VrZFP39	0.3644	0.2415	0.3488	0.2885	0.165	-0.148	0.342	56.28	0.421	0.492	278	292	-0.841096	0.068493
VrZFP40	0.2712	0.4407	0.2009	0.3661	0.203	0.004	0.434	49.49	0.626	0.546	297	302	-0.734768	0.059603
VrZFP41	0.4758	0.2247	0.3364	0.1923	0.188	-0.087	0.373	51.92	0.336	0.45	271	280	-0.628214	0.057143
VrZFP42	0.1667	0.4375	0.1791	0.4496	0.206	0.139	0.497	48.4	0.716	0.581	169	176	-0.366477	0.045455
VrZFP43	0.4764	0.2241	0.305	0.3209	0.216	-0.069	0.405	48.36	0.404	0.436	555	570	-0.889123	0.059649
VrZFP44	0.387	0.2652	0.3458	0.2794	0.181	-0.159	0.335	54.91	0.42	0.45	281	289	-0.549827	0.086505
VrZFP45	0.3571	0.4196	0.2574	0.15	0.253	0.151	0.508	49.13	0.484	0.557	128	131	-0.596947	0.083969
VrZFP46	0.3554	0.2651	0.2484	0.3782	0.278	0.09	0.475	54.49	0.51	0.543	202	210	-0.614762	0.090476
VrZFP47	0.3383	0.3571	0.3058	0.3068	0.257	0.051	0.464	51.19	0.501	0.504	351	359	-0.986908	0.050139
VrZFP48	0.2963	0.373	0.3079	0.3141	0.206	-0.014	0.429	56.41	0.529	0.496	452	467	-0.652034	0.059957
VrZFP49	0.3276	0.3851	0.3721	0.2393	0.244	0.051	0.471	55.74	0.467	0.462	227	235	-0.909362	0.059574
VrZFP50	0.4476	0.2378	0.2752	0.3681	0.23	-0.106	0.375	53.24	0.453	0.464	192	196	-0.765306	0.102041
VrZFP51	0.4042	0.3441	0.26	0.2829	0.255	0.072	0.482	46.48	0.48	0.458	548	563	-0.846536	0.063943
VrZFP52	0.2435	0.5078	0.212	0.2431	0.282	0.172	0.526	47.47	0.623	0.588	228	233	-0.64764	0.060086
VrZFP53	0.3203	0.2745	0.4444	0.2273	0.17	-0.072	0.387	54.77	0.398	0.47	181	193	-0.750777	0.082902
VrZFP54	0.3948	0.3176	0.2633	0.3032	0.234	-0.003	0.443	52.37	0.482	0.496	585	611	-0.868903	0.050736
