# Supplementary material for: Genome-Wide Identification and Analysis of the Genes Encoding Q-Type C2H2 Zinc Finger Proteins in Grapevine
Source: Int J Mol Sci. 2023 Oct 14;24(20):15180. doi: 10.3390/ijms242015180 (PMC10607507; doi:10.3390/ijms242015180)
Supplement: Supplementary file 1 [file ijms-24-15180-s001.zip › Table S4.xlsx]

## Sheet: Sheet1
Table S4 Ka/Ks analysis of VvZFP, VaZFP, and VrZFP
Seq 1	Seq 2	Ks	Ka	Ka/Ks
VvZFP28	VvZFP10	0.1064	1.2143	11.4126
VvZFP13	VvZFP14	0.0993	0.7314	7.36556
VvZFP15	VvZFP51	0.3321	1.9993	6.02017
VvZFP20	VvZFP47	0.8423	4.5935	5.45352
VvZFP18	VvZFP47	0.8423	4.5935	5.45352
VvZFP44	VvZFP43	0.1393	0.756	5.42714
VvZFP29	VvZFP43	0.2485	1.2593	5.06761
VvZFP23	VvZFP38	0.9745	4.5668	4.6863
VvZFP16	VvZFP6	0.3597	1.424	3.95885
VvZFP17	VvZFP24	0.1073	0.4073	3.7959
VvZFP37	VvZFP43	0.273	1.0362	3.7956
VvZFP40	VvZFP49	0.9074	3.4069	3.75457
VvZFP12	VvZFP25	0.2683	0.9745	3.63213
VvZFP10	VvZFP27	0.6143	2.2278	3.62657
VvZFP8	VvZFP50	0.1134	0.3997	3.52469
VvZFP8	VvZFP10	0.2675	0.9396	3.51252
VvZFP44	VvZFP3	0.3129	1.0379	3.31703
VvZFP5	VvZFP47	0.8393	2.7242	3.2458
VvZFP28	VvZFP37	0.2239	0.7166	3.20054
VvZFP10	VvZFP37	0.101	0.3216	3.18416
VvZFP32	VvZFP1	0.9492	3.0178	3.17931
VvZFP8	VvZFP43	0.2425	0.7603	3.13526
VvZFP34	VvZFP15	0.8129	2.506	3.08279
VvZFP12	VvZFP48	0.4839	1.4905	3.08018
VvZFP28	VvZFP42	0.2767	0.8421	3.04337
VvZFP50	VvZFP36	0.43	1.2803	2.97744
VvZFP30	VvZFP43	0.3779	1.103	2.91876
VvZFP9	VvZFP20	0.7845	2.2627	2.88426
VvZFP9	VvZFP18	0.7845	2.2627	2.88426
VvZFP13	VvZFP3	0.3831	1.1046	2.88332
VvZFP3	VvZFP43	0.1103	0.3121	2.82956
VvZFP46	VvZFP51	0.9773	2.6894	2.75187
VvZFP16	VvZFP33	0.2726	0.7362	2.70066
VvZFP16	VvZFP49	1.2245	3.2818	2.68011
VvZFP43	VvZFP47	1.1445	3.019	2.63783
VvZFP44	VvZFP30	0.4582	1.2071	2.63444
VvZFP3	VvZFP36	0.3105	0.8169	2.63092
VvZFP40	VvZFP16	0.2892	0.7582	2.62172
VvZFP12	VvZFP14	0.3941	0.9946	2.52372
VvZFP10	VvZFP35	1.2437	3.1215	2.50985
VvZFP35	VvZFP38	0.9815	2.392	2.43709
VvZFP50	VvZFP10	0.5156	1.241	2.4069
VvZFP37	VvZFP45	0.6905	1.655	2.39681
VvZFP40	VvZFP19	1.2882	3.0761	2.38791
VvZFP10	VvZFP43	0.4356	1.0298	2.3641
VvZFP40	VvZFP15	1.3604	3.1982	2.35093
VvZFP11	VvZFP1	0.9348	2.1807	2.3328
VvZFP37	VvZFP3	0.3247	0.7444	2.29258
VvZFP28	VvZFP36	0.4462	1.0195	2.28485
VvZFP50	VvZFP3	0.3831	0.8681	2.26599
VvZFP31	VvZFP43	0.506	1.1272	2.22767
VvZFP42	VvZFP38	0.3816	0.8486	2.22379
VvZFP24	VvZFP16	0.5068	1.1021	2.17463
VvZFP8	VvZFP1	1.3626	2.9382	2.15632
VvZFP10	VvZFP9	0.768	1.6479	2.1457
VvZFP40	VvZFP23	1.1311	2.4263	2.14508
VvZFP5	VvZFP36	0.3658	0.7829	2.14024
VvZFP17	VvZFP49	1.8761	4.0068	2.13571
VvZFP45	VvZFP1	0.9567	2.0206	2.11205
VvZFP5	VvZFP43	0.2877	0.6034	2.09732
VvZFP29	VvZFP7	0.9493	1.9908	2.09712
VvZFP33	VvZFP47	1.7552	3.679	2.09606
VvZFP29	VvZFP3	0.4052	0.8491	2.09551
VvZFP8	VvZFP28	0.1103	0.2307	2.09157
VvZFP40	VvZFP2	0.351	0.734	2.09117
VvZFP44	VvZFP8	0.4861	1.0155	2.08908
VvZFP10	VvZFP3	0.4128	0.8611	2.086
VvZFP9	VvZFP21	1.1314	2.3343	2.0632
VvZFP40	VvZFP24	0.2733	0.5633	2.06111
VvZFP42	VvZFP32	0.3012	0.6123	2.03287
VvZFP14	VvZFP6	0.468	0.9399	2.00833
VvZFP37	VvZFP33	0.9978	2.0033	2.00772
VvZFP32	VvZFP36	0.5472	1.0922	1.99598
VvZFP42	VvZFP27	1.0159	2.0239	1.99222
VvZFP10	VvZFP36	0.3577	0.7124	1.99161
VvZFP9	VvZFP38	1.1553	2.2975	1.98866
VvZFP42	VvZFP43	0.5005	0.9935	1.98501
VvZFP30	VvZFP36	0.5141	1.0093	1.96324
VvZFP8	VvZFP14	1.1827	2.3201	1.9617
VvZFP9	VvZFP49	0.2138	0.4193	1.96118
VvZFP33	VvZFP20	0.9815	1.9215	1.95772
VvZFP33	VvZFP18	0.9815	1.9215	1.95772
VvZFP38	VvZFP36	0.4975	0.9699	1.94955
VvZFP30	VvZFP38	0.6082	1.1836	1.94607
VvZFP44	VvZFP37	0.4787	0.9257	1.93378
VvZFP28	VvZFP29	0.43	0.831	1.93256
VvZFP12	VvZFP16	0.5199	1.0042	1.93153
VvZFP37	VvZFP9	1.467	2.8333	1.93136
VvZFP8	VvZFP3	0.4025	0.7753	1.92621
VvZFP31	VvZFP14	0.8352	1.6047	1.92134
VvZFP49	VvZFP38	0.8975	1.7206	1.9171
VvZFP28	VvZFP38	0.3641	0.6976	1.91596
VvZFP44	VvZFP31	0.529	1.0135	1.91588
VvZFP50	VvZFP38	0.4291	0.8206	1.91237
VvZFP24	VvZFP25	0.477	0.9107	1.90922
VvZFP12	VvZFP33	0.5716	1.085	1.89818
VvZFP13	VvZFP24	0.2197	0.4152	1.88985
VvZFP16	VvZFP14	0.522	0.9856	1.88812
VvZFP30	VvZFP45	1.2153	2.2906	1.8848
VvZFP50	VvZFP42	0.6243	1.1701	1.87426
VvZFP11	VvZFP48	0.8363	1.5662	1.87277
VvZFP39	VvZFP51	0.9332	1.7305	1.85437
VvZFP5	VvZFP29	0.5266	0.9745	1.85055
VvZFP29	VvZFP38	0.4042	0.747	1.8481
VvZFP30	VvZFP23	1.9969	3.69	1.84786
VvZFP12	VvZFP24	0.2047	0.3758	1.83586
VvZFP28	VvZFP3	0.5857	1.0734	1.83268
VvZFP49	VvZFP36	1.2245	2.2421	1.83103
VvZFP30	VvZFP3	0.363	0.66	1.81818
VvZFP25	VvZFP6	0.5029	0.9134	1.81627
VvZFP5	VvZFP37	0.4603	0.8349	1.81382
VvZFP11	VvZFP36	0.4608	0.8312	1.80382
VvZFP16	VvZFP25	0.3277	0.5878	1.79371
VvZFP10	VvZFP45	0.8517	1.5199	1.78455
VvZFP28	VvZFP7	1.0763	1.9144	1.77869
VvZFP37	VvZFP38	0.463	0.817	1.76458
VvZFP45	VvZFP38	0.5445	0.9438	1.73333
VvZFP8	VvZFP37	0.371	0.6427	1.73235
VvZFP5	VvZFP50	0.6618	1.146	1.73164
VvZFP50	VvZFP27	0.799	1.3765	1.72278
VvZFP49	VvZFP11	1.0059	1.7089	1.69888
VvZFP37	VvZFP7	0.9945	1.6843	1.69361
VvZFP17	VvZFP16	0.4099	0.689	1.6809
VvZFP31	VvZFP36	0.5319	0.8922	1.67738
VvZFP14	VvZFP45	0.8948	1.4965	1.67244
VvZFP51	VvZFP48	1.2921	2.1608	1.67232
VvZFP29	VvZFP42	0.1145	0.191	1.66812
VvZFP45	VvZFP4	2.0692	3.4287	1.65702
VvZFP24	VvZFP14	0.4556	0.752	1.65057
VvZFP24	VvZFP36	0.7489	1.2358	1.65015
VvZFP35	VvZFP51	1.2963	2.1389	1.65
VvZFP44	VvZFP49	1.3263	2.188	1.6497
VvZFP43	VvZFP36	0.5756	0.948	1.64698
VvZFP29	VvZFP36	0.5319	0.8702	1.63602
VvZFP44	VvZFP10	0.5921	0.9632	1.62675
VvZFP46	VvZFP52	0.2695	0.4381	1.6256
VvZFP17	VvZFP13	0.3597	0.5841	1.62385
VvZFP38	VvZFP1	1.3165	2.1272	1.6158
VvZFP37	VvZFP14	1.0397	1.6776	1.61354
VvZFP16	VvZFP2	0.5905	0.9505	1.60965
VvZFP31	VvZFP35	2.1087	3.3713	1.59876
VvZFP23	VvZFP2	1.5975	2.5421	1.5913
VvZFP34	VvZFP2	0.6053	0.96	1.58599
VvZFP13	VvZFP46	1.6248	2.5731	1.58364
VvZFP5	VvZFP3	0.3672	0.5799	1.57925
VvZFP33	VvZFP25	0.43	0.6785	1.57791
VvZFP14	VvZFP3	0.4361	0.6881	1.57785
VvZFP8	VvZFP42	0.4715	0.7428	1.5754
VvZFP41	VvZFP11	1.6479	2.5931	1.57358
VvZFP8	VvZFP29	0.4689	0.7354	1.56835
VvZFP13	VvZFP15	1.6479	2.5658	1.55701
VvZFP28	VvZFP4	0.5275	0.8094	1.53441
VvZFP32	VvZFP38	0.5199	0.7964	1.53183
VvZFP34	VvZFP48	0.7329	1.1209	1.5294
VvZFP32	VvZFP7	1.2071	1.8426	1.52647
VvZFP5	VvZFP8	0.4827	0.7368	1.52641
VvZFP50	VvZFP46	0.799	1.2166	1.52265
VvZFP5	VvZFP6	0.6797	1.0348	1.52244
VvZFP5	VvZFP31	0.6254	0.9519	1.52207
VvZFP5	VvZFP44	0.2892	0.4394	1.51936
VvZFP8	VvZFP36	0.485	0.7317	1.50866
VvZFP50	VvZFP48	0.7349	1.1048	1.50333
VvZFP24	VvZFP48	0.7378	1.108	1.50176
VvZFP5	VvZFP4	0.7489	1.1235	1.5002
VvZFP14	VvZFP36	0.8112	1.2094	1.49088
VvZFP17	VvZFP48	0.811	1.2071	1.48841
VvZFP13	VvZFP25	0.5381	0.7991	1.48504
VvZFP34	VvZFP30	1.7132	2.5434	1.48459
VvZFP13	VvZFP16	0.6872	1.0186	1.48225
VvZFP1	VvZFP48	1.4102	2.0902	1.4822
VvZFP36	VvZFP48	0.8103	1.2002	1.48118
VvZFP44	VvZFP46	1.4248	2.1034	1.47628
VvZFP17	VvZFP36	0.7489	1.1021	1.47163
VvZFP28	VvZFP1	1.2406	1.8252	1.47122
VvZFP13	VvZFP49	2.2162	3.2603	1.47112
VvZFP16	VvZFP48	0.993	1.4422	1.45237
VvZFP12	VvZFP3	0.6001	0.8701	1.44993
VvZFP44	VvZFP4	0.5532	0.8019	1.44957
VvZFP13	VvZFP45	1.1086	1.6068	1.4494
VvZFP8	VvZFP31	0.5084	0.7344	1.44453
VvZFP26	VvZFP2	0.9209	1.3293	1.44348
VvZFP27	VvZFP7	1.2519	1.8043	1.44125
VvZFP17	VvZFP14	0.551	0.7923	1.43793
VvZFP34	VvZFP45	1.1185	1.6065	1.4363
VvZFP10	VvZFP49	0.6518	0.9324	1.4305
VvZFP37	VvZFP36	0.5094	0.7272	1.42756
VvZFP40	VvZFP48	0.7135	1.0124	1.41892
VvZFP31	VvZFP3	0.477	0.6762	1.41761
VvZFP9	VvZFP27	0.2784	0.3941	1.41559
VvZFP32	VvZFP43	0.7756	1.0966	1.41387
VvZFP30	VvZFP14	0.7225	1.0189	1.41024
VvZFP44	VvZFP29	0.6618	0.9221	1.39332
VvZFP29	VvZFP35	2.2543	3.1039	1.37688
VvZFP9	VvZFP41	0.6234	0.8582	1.37664
VvZFP34	VvZFP51	1.3089	1.7912	1.36848
VvZFP28	VvZFP32	0.5319	0.7225	1.35834
VvZFP9	VvZFP46	0.5783	0.7849	1.35725
VvZFP41	VvZFP26	1.1861	1.6041	1.35242
VvZFP8	VvZFP47	1.3061	1.7493	1.33933
VvZFP10	VvZFP4	0.5405	0.7236	1.33876
VvZFP50	VvZFP31	0.4598	0.61	1.32666
VvZFP30	VvZFP27	1.1998	1.5906	1.32572
VvZFP6	VvZFP7	1.3378	1.7735	1.32568
VvZFP49	VvZFP45	0.7463	0.987	1.32252
VvZFP42	VvZFP35	1.3438	1.7531	1.30458
VvZFP20	VvZFP4	2.3646	3.0761	1.3009
VvZFP18	VvZFP4	2.3646	3.0761	1.3009
VvZFP13	VvZFP36	0.903	1.1722	1.29812
VvZFP42	VvZFP47	1.5376	1.9879	1.29286
VvZFP28	VvZFP31	0.7075	0.9134	1.29102
VvZFP23	VvZFP22	0.824	1.0628	1.28981
VvZFP28	VvZFP35	0.993	1.2725	1.28147
VvZFP42	VvZFP36	0.6018	0.7694	1.2785
VvZFP50	VvZFP37	0.5137	0.6548	1.27467
VvZFP30	VvZFP4	0.6133	0.7794	1.27083
VvZFP13	VvZFP48	1.1067	1.4053	1.26981
VvZFP28	VvZFP50	0.2446	0.3103	1.2686
VvZFP44	VvZFP41	1.8805	2.378	1.26456
VvZFP50	VvZFP35	1.2262	1.5448	1.25983
VvZFP31	VvZFP45	1.3956	1.7389	1.24599
VvZFP24	VvZFP31	1.1281	1.4051	1.24555
VvZFP13	VvZFP37	0.8591	1.069	1.24433
VvZFP8	VvZFP4	0.7904	0.9827	1.24329
VvZFP42	VvZFP3	0.6735	0.8312	1.23415
VvZFP50	VvZFP49	1.0271	1.2662	1.23279
VvZFP13	VvZFP33	0.6735	0.8275	1.22866
VvZFP3	VvZFP45	0.9396	1.153	1.22712
VvZFP16	VvZFP3	1.1344	1.3915	1.22664
VvZFP5	VvZFP10	0.5751	0.7048	1.22553
VvZFP49	VvZFP26	1.1423	1.3993	1.22498
VvZFP3	VvZFP27	1.2648	1.5464	1.22264
VvZFP44	VvZFP50	0.678	0.8275	1.2205
VvZFP10	VvZFP11	0.8012	0.9777	1.22029
VvZFP28	VvZFP14	1.6237	1.9757	1.21679
VvZFP28	VvZFP43	0.4516	0.546	1.20903
VvZFP50	VvZFP43	0.5795	0.6992	1.20656
VvZFP8	VvZFP30	0.5846	0.7049	1.20578
VvZFP3	VvZFP4	0.8131	0.9761	1.20047
VvZFP8	VvZFP11	0.6355	0.7614	1.19811
VvZFP5	VvZFP30	0.6379	0.7635	1.1969
VvZFP25	VvZFP7	2.4992	2.9848	1.1943
VvZFP5	VvZFP32	0.8855	1.0562	1.19277
VvZFP3	VvZFP7	1.4467	1.7146	1.18518
VvZFP44	VvZFP25	0.824	0.9665	1.17294
VvZFP50	VvZFP30	0.5982	0.6992	1.16884
VvZFP44	VvZFP6	0.9048	1.0529	1.16368
VvZFP40	VvZFP13	0.3941	0.4574	1.16062
VvZFP28	VvZFP27	1.4719	1.7075	1.16007
VvZFP3	VvZFP38	0.7093	0.8136	1.14705
VvZFP2	VvZFP48	1.4858	1.6992	1.14363
VvZFP40	VvZFP17	0.2101	0.24	1.14231
VvZFP24	VvZFP30	1.2071	1.3721	1.13669
VvZFP27	VvZFP41	0.7798	0.8852	1.13516
VvZFP39	VvZFP21	1.7062	1.9307	1.13158
VvZFP13	VvZFP8	0.8486	0.9578	1.12868
VvZFP24	VvZFP3	0.8486	0.9578	1.12868
VvZFP49	VvZFP46	0.6143	0.692	1.12649
VvZFP29	VvZFP30	0.4408	0.4949	1.12273
VvZFP50	VvZFP29	0.783	0.8778	1.12107
VvZFP34	VvZFP16	0.7882	0.88	1.11647
VvZFP43	VvZFP46	1.3504	1.5068	1.11582
VvZFP40	VvZFP45	1.2327	1.3564	1.10035
VvZFP40	VvZFP14	0.578	0.6355	1.09948
VvZFP40	VvZFP36	1.0298	1.1272	1.09458
VvZFP28	VvZFP30	0.8019	0.8776	1.0944
VvZFP42	VvZFP14	1.1311	1.2316	1.08885
VvZFP43	VvZFP38	0.6847	0.7405	1.0815
VvZFP50	VvZFP9	1.1373	1.229	1.08063
VvZFP49	VvZFP20	1.7706	1.91	1.07873
VvZFP49	VvZFP18	1.7706	1.91	1.07873
VvZFP47	VvZFP6	2.7082	2.8982	1.07016
VvZFP42	VvZFP30	0.5001	0.5343	1.06839
VvZFP16	VvZFP36	1.2648	1.3438	1.06246
VvZFP49	VvZFP2	1.5781	1.6698	1.05811
VvZFP8	VvZFP48	1.0554	1.1167	1.05808
VvZFP10	VvZFP46	1.2745	1.3438	1.05437
VvZFP43	VvZFP4	0.824	0.8687	1.05425
VvZFP27	VvZFP26	2.1401	2.2474	1.05014
VvZFP37	VvZFP29	0.3171	0.3329	1.04983
VvZFP23	VvZFP45	0.5972	0.6264	1.04889
VvZFP22	VvZFP45	1.5867	1.6615	1.04714
VvZFP33	VvZFP21	1.5885	1.6616	1.04602
VvZFP8	VvZFP32	0.7662	0.7991	1.04294
VvZFP13	VvZFP6	0.4674	0.487	1.04193
VvZFP17	VvZFP33	0.6031	0.6254	1.03698
VvZFP34	VvZFP50	0.8361	0.8648	1.03433
VvZFP40	VvZFP5	0.9087	0.9387	1.03301
VvZFP37	VvZFP42	0.3561	0.3675	1.03201
VvZFP41	VvZFP22	0.7739	0.7962	1.02882
VvZFP13	VvZFP30	1.0892	1.1086	1.01781
VvZFP10	VvZFP29	0.3277	0.33	1.00702
VvZFP10	VvZFP7	1.4638	1.4725	1.00594
VvZFP5	VvZFP26	0.7904	0.7917	1.00164
VvZFP33	VvZFP1	1.6479	1.6479	1
VvZFP49	VvZFP4	1.4706	1.4706	1
VvZFP46	VvZFP38	1.4736	1.4699	0.997489
VvZFP13	VvZFP2	0.8603	0.8574	0.996629
VvZFP10	VvZFP26	1.0157	1.0114	0.995766
VvZFP16	VvZFP4	1.4794	1.468	0.992294
VvZFP35	VvZFP11	2.2342	2.2155	0.99163
VvZFP17	VvZFP12	0.487	0.4803	0.986242
VvZFP42	VvZFP31	0.487	0.4803	0.986242
VvZFP2	VvZFP36	1.3504	1.3212	0.978377
VvZFP42	VvZFP11	0.9492	0.9257	0.975242
VvZFP46	VvZFP41	1.0322	1.0062	0.974811
VvZFP28	VvZFP11	0.7455	0.7254	0.973038
VvZFP27	VvZFP49	0.4506	0.438	0.972037
VvZFP26	VvZFP4	1.0397	1.0028	0.964509
VvZFP30	VvZFP25	1.6941	1.6333	0.964111
VvZFP33	VvZFP48	1.5183	1.4594	0.961207
VvZFP3	VvZFP46	1.5172	1.457	0.960322
VvZFP17	VvZFP25	0.6967	0.667	0.95737
VvZFP4	VvZFP11	0.697	0.6653	0.954519
VvZFP13	VvZFP43	0.8898	0.8493	0.954484
VvZFP44	VvZFP42	0.9666	0.9207	0.952514
VvZFP37	VvZFP32	0.6987	0.6655	0.952483
VvZFP33	VvZFP2	0.7007	0.6665	0.951192
VvZFP5	VvZFP9	1.0576	0.9991	0.944686
VvZFP34	VvZFP14	0.9745	0.9178	0.941816
VvZFP9	VvZFP26	1.9685	1.8526	0.941123
VvZFP5	VvZFP49	0.9016	0.8458	0.93811
VvZFP28	VvZFP23	1.5486	1.4513	0.937169
VvZFP24	VvZFP32	1.1613	1.0866	0.935676
VvZFP37	VvZFP11	0.7696	0.7176	0.932432
VvZFP5	VvZFP28	0.8367	0.779	0.931039
VvZFP26	VvZFP36	0.8361	0.7784	0.930989
VvZFP32	VvZFP27	1.9969	1.8474	0.925134
VvZFP44	VvZFP36	1.0763	0.9953	0.924742
VvZFP32	VvZFP3	0.9899	0.9134	0.922719
VvZFP47	VvZFP26	2.37	2.1854	0.92211
VvZFP3	VvZFP47	2.3763	2.1869	0.920296
VvZFP17	VvZFP6	0.6612	0.6082	0.919843
VvZFP27	VvZFP15	0.7785	0.7157	0.919332
VvZFP40	VvZFP30	1.5699	1.4369	0.915281
VvZFP33	VvZFP3	1.0868	0.9935	0.914152
VvZFP40	VvZFP12	0.5147	0.4703	0.913736
VvZFP29	VvZFP32	0.3916	0.3575	0.912921
VvZFP41	VvZFP45	0.8498	0.7758	0.912921
VvZFP42	VvZFP9	1.0857	0.9909	0.912683
VvZFP41	VvZFP51	1.4248	1.2997	0.912198
VvZFP13	VvZFP9	2.0198	1.8401	0.911031
VvZFP37	VvZFP31	0.3941	0.3551	0.90104
VvZFP17	VvZFP2	0.678	0.6051	0.892478
VvZFP14	VvZFP43	0.7985	0.7124	0.892173
VvZFP29	VvZFP14	1.1086	0.9887	0.891846
VvZFP12	VvZFP29	1.2071	1.0749	0.890481
VvZFP17	VvZFP52	2.4436	2.1747	0.889957
VvZFP5	VvZFP42	0.7998	0.7109	0.888847
VvZFP29	VvZFP6	0.9426	0.8348	0.885635
VvZFP33	VvZFP4	1.1161	0.9841	0.881731
VvZFP40	VvZFP33	0.63	0.5554	0.881587
VvZFP31	VvZFP38	1.1185	0.9856	0.88118
VvZFP44	VvZFP26	0.7405	0.6522	0.880756
VvZFP26	VvZFP11	0.5778	0.5081	0.87937
VvZFP10	VvZFP42	0.2239	0.1968	0.878964
VvZFP42	VvZFP6	1.0286	0.9017	0.876628
VvZFP28	VvZFP49	1.4719	1.2903	0.876622
VvZFP24	VvZFP33	0.9567	0.8345	0.872269
VvZFP10	VvZFP33	1.4819	1.2913	0.871381
VvZFP27	VvZFP46	0.6913	0.601	0.869377
VvZFP50	VvZFP1	3.2012	2.7804	0.868549
VvZFP34	VvZFP6	0.8791	0.7626	0.867478
VvZFP14	VvZFP49	1.1311	0.9801	0.866502
VvZFP15	VvZFP21	2.116	1.8294	0.864556
VvZFP42	VvZFP4	1.0416	0.8979	0.862039
VvZFP24	VvZFP50	0.9659	0.8311	0.860441
VvZFP27	VvZFP45	0.824	0.7078	0.858981
VvZFP25	VvZFP43	0.824	0.7073	0.858374
VvZFP14	VvZFP27	1.4963	1.2831	0.857515
VvZFP12	VvZFP36	1.1399	0.9769	0.857005
VvZFP43	VvZFP11	1.1437	0.9785	0.855557
VvZFP33	VvZFP26	1.0521	0.8994	0.854862
VvZFP3	VvZFP35	1.5046	1.2862	0.854845
VvZFP39	VvZFP46	0.7005	0.5988	0.854818
VvZFP42	VvZFP49	0.824	0.7042	0.854612
VvZFP29	VvZFP45	2.1454	1.832	0.85392
VvZFP13	VvZFP28	1.2482	1.0648	0.853068
VvZFP43	VvZFP7	1.6768	1.4278	0.851503
VvZFP29	VvZFP31	0.4556	0.3867	0.848771
VvZFP12	VvZFP8	1.0628	0.8932	0.840422
VvZFP50	VvZFP51	1.8976	1.5937	0.83985
VvZFP8	VvZFP27	2.1678	1.8153	0.837393
VvZFP14	VvZFP15	1.8933	1.5849	0.83711
VvZFP30	VvZFP46	2.1623	1.8047	0.834621
VvZFP10	VvZFP14	1.6975	1.4139	0.832931
VvZFP31	VvZFP25	1.6952	1.4109	0.832291
VvZFP4	VvZFP36	1.2815	1.0562	0.82419
VvZFP8	VvZFP25	1.2882	1.0595	0.822465
VvZFP8	VvZFP38	0.7284	0.5975	0.820291
VvZFP33	VvZFP6	0.7882	0.6427	0.815402
VvZFP30	VvZFP7	1.5596	1.2677	0.812837
VvZFP12	VvZFP32	1.0892	0.8826	0.81032
VvZFP9	VvZFP11	2.2195	1.7947	0.808606
VvZFP46	VvZFP48	1.1986	0.9682	0.807776
VvZFP44	VvZFP7	1.9584	1.58	0.806781
VvZFP50	VvZFP11	0.7329	0.5904	0.805567
VvZFP15	VvZFP46	0.62	0.4983	0.80371
VvZFP13	VvZFP5	1.3089	1.0507	0.802735
VvZFP45	VvZFP2	1.767	1.4111	0.798585
VvZFP14	VvZFP46	1.9733	1.5723	0.796787
VvZFP38	VvZFP26	0.6829	0.5438	0.79631
VvZFP37	VvZFP6	1.3169	1.0428	0.79186
VvZFP13	VvZFP50	1.1219	0.8837	0.787682
VvZFP21	VvZFP51	2.0166	1.5822	0.784588
VvZFP10	VvZFP38	0.9621	0.7545	0.784222
VvZFP47	VvZFP1	2.3134	1.8076	0.781361
VvZFP35	VvZFP1	1.6218	1.2655	0.780306
VvZFP25	VvZFP48	1.2339	0.9628	0.78029
VvZFP44	VvZFP45	2.0179	1.5744	0.780217
VvZFP37	VvZFP30	0.6872	0.535	0.778522
VvZFP24	VvZFP37	1.6243	1.2569	0.77381
VvZFP51	VvZFP1	1.8153	1.3956	0.768799
VvZFP15	VvZFP2	2.3322	1.7828	0.764428
VvZFP40	VvZFP3	1.2451	0.9486	0.761867
VvZFP28	VvZFP9	1.6479	1.2519	0.759694
VvZFP5	VvZFP16	0.9074	0.689	0.759312
VvZFP44	VvZFP14	1.4995	1.1354	0.757186
VvZFP8	VvZFP7	2.0727	1.5684	0.756694
VvZFP29	VvZFP4	0.9853	0.7421	0.753172
VvZFP34	VvZFP8	1.1613	0.8727	0.751485
VvZFP42	VvZFP23	2.8296	2.1132	0.746819
VvZFP28	VvZFP48	1.2808	0.9544	0.745159
VvZFP50	VvZFP4	0.9928	0.7379	0.743251
VvZFP34	VvZFP25	1.3922	1.0325	0.741632
VvZFP31	VvZFP6	0.9123	0.6735	0.738244
VvZFP12	VvZFP45	1.8761	1.3844	0.737914
VvZFP32	VvZFP4	0.915	0.6748	0.737486
VvZFP42	VvZFP45	1.7045	1.2551	0.736345
VvZFP34	VvZFP5	1.0857	0.7988	0.735747
VvZFP13	VvZFP31	1.0807	0.7947	0.735357
VvZFP8	VvZFP2	1.7001	1.2486	0.734427
VvZFP30	VvZFP6	1.0763	0.7904	0.734368
VvZFP9	VvZFP48	1.6988	1.2464	0.733694
VvZFP13	VvZFP10	1.2984	0.942	0.725508
VvZFP6	VvZFP2	0.933	0.6741	0.722508
VvZFP40	VvZFP6	0.8561	0.6172	0.720944
VvZFP12	VvZFP43	0.9386	0.6761	0.720328
VvZFP45	VvZFP7	2.4869	1.7905	0.719973
VvZFP17	VvZFP30	1.4198	1.022	0.71982
VvZFP12	VvZFP2	1.1035	0.7913	0.717082
VvZFP50	VvZFP23	2.1815	1.5561	0.713317
VvZFP5	VvZFP33	1.942	1.3851	0.713234
VvZFP20	VvZFP11	2.4992	1.7777	0.711308
VvZFP18	VvZFP11	2.4992	1.7777	0.711308
VvZFP2	VvZFP11	1.5812	1.1199	0.70826
VvZFP3	VvZFP6	1.4377	1.0178	0.707936
VvZFP37	VvZFP49	1.3263	0.9375	0.706854
VvZFP38	VvZFP7	1.6179	1.14	0.704617
VvZFP30	VvZFP49	1.1308	0.7841	0.693403
VvZFP5	VvZFP7	1.794	1.2406	0.691527
VvZFP44	VvZFP32	1.238	0.854	0.689822
VvZFP5	VvZFP38	1.1609	0.8002	0.689293
VvZFP17	VvZFP15	3.9313	2.6986	0.68644
VvZFP35	VvZFP45	0.9952	0.6821	0.68539
VvZFP13	VvZFP29	1.1575	0.7927	0.684838
VvZFP43	VvZFP6	1.4963	1.0166	0.679409
VvZFP50	VvZFP39	1.8201	1.2335	0.67771
VvZFP32	VvZFP26	1.2519	0.8467	0.676332
VvZFP32	VvZFP49	1.6479	1.1091	0.673038
VvZFP37	VvZFP4	0.7037	0.4729	0.672019
VvZFP49	VvZFP41	1.1629	0.7811	0.671683
VvZFP9	VvZFP15	0.7696	0.5168	0.671518
VvZFP49	VvZFP48	2.044	1.3672	0.668885
VvZFP46	VvZFP11	3.1308	2.0685	0.660694
VvZFP40	VvZFP25	0.9225	0.6091	0.660271
VvZFP38	VvZFP48	1.8943	1.242	0.655651
VvZFP29	VvZFP25	1.2071	0.7899	0.654378
VvZFP16	VvZFP19	2.7183	1.7738	0.65254
VvZFP50	VvZFP14	1.5533	1.0135	0.652482
VvZFP5	VvZFP46	1.8761	1.2216	0.651138
VvZFP45	VvZFP11	1.89	1.2262	0.648783
VvZFP32	VvZFP11	0.9313	0.604	0.648556
VvZFP30	VvZFP32	0.4493	0.291	0.647674
VvZFP32	VvZFP25	1.3089	0.846	0.646344
VvZFP3	VvZFP26	1.4198	0.9144	0.644034
VvZFP31	VvZFP4	0.8557	0.5502	0.642982
VvZFP17	VvZFP3	1.1161	0.7166	0.642057
VvZFP32	VvZFP45	2.7347	1.7539	0.64135
VvZFP25	VvZFP3	1.2153	0.7786	0.640665
VvZFP49	VvZFP23	1.2245	0.7827	0.6392
VvZFP24	VvZFP2	1.0377	0.6605	0.636504
VvZFP34	VvZFP13	0.6735	0.4276	0.634892
VvZFP30	VvZFP9	1.8961	1.1971	0.631349
VvZFP34	VvZFP36	2.1497	1.3492	0.627622
VvZFP25	VvZFP11	1.7489	1.0969	0.627194
VvZFP37	VvZFP25	1.601	1.0022	0.625984
VvZFP46	VvZFP26	1.7441	1.0912	0.625652
VvZFP10	VvZFP31	0.6816	0.4262	0.625293
VvZFP31	VvZFP32	0.4627	0.2884	0.623298
VvZFP24	VvZFP8	1.0612	0.6587	0.620712
VvZFP12	VvZFP28	1.6041	0.9927	0.618852
VvZFP15	VvZFP41	1.3438	0.8314	0.618693
VvZFP33	VvZFP36	2.855	1.7592	0.616182
VvZFP24	VvZFP6	0.9745	0.5972	0.612827
VvZFP9	VvZFP23	1.2673	0.7721	0.609248
VvZFP43	VvZFP35	2.0166	1.228	0.608946
VvZFP9	VvZFP45	1.0868	0.657	0.604527
VvZFP32	VvZFP6	1.4925	0.8986	0.602077
VvZFP28	VvZFP45	1.2963	0.7802	0.601867
VvZFP13	VvZFP51	2.5094	1.5103	0.601857
VvZFP32	VvZFP48	2.2592	1.3402	0.593219
VvZFP10	VvZFP30	0.7711	0.4574	0.593179
VvZFP37	VvZFP26	1.3893	0.824	0.593104
VvZFP38	VvZFP11	1.0201	0.6034	0.591511
VvZFP44	VvZFP28	1.0159	0.5957	0.586377
VvZFP5	VvZFP25	1.5533	0.9107	0.5863
VvZFP13	VvZFP38	1.3238	0.7733	0.584152
VvZFP50	VvZFP15	1.6988	0.9922	0.584059
VvZFP26	VvZFP7	2.5755	1.504	0.583964
VvZFP17	VvZFP50	1.3184	0.7694	0.583586
VvZFP41	VvZFP19	1.3184	0.7694	0.583586
VvZFP28	VvZFP25	2.0837	1.2047	0.578154
VvZFP10	VvZFP32	1.0225	0.5906	0.577604
VvZFP34	VvZFP24	0.726	0.4193	0.577548
VvZFP12	VvZFP50	1.4293	0.824	0.576506
VvZFP30	VvZFP31	0.2965	0.1707	0.575717
VvZFP5	VvZFP14	1.5781	0.9036	0.572587
VvZFP10	VvZFP41	2.6224	1.4894	0.567953
VvZFP32	VvZFP33	1.5987	0.9065	0.567023
VvZFP10	VvZFP48	2.3646	1.3385	0.566058
VvZFP23	VvZFP1	2.3646	1.3385	0.566058
VvZFP9	VvZFP51	1.7515	0.9841	0.561861
VvZFP43	VvZFP45	1.3977	0.7744	0.554053
VvZFP14	VvZFP2	1.3684	0.7551	0.551812
VvZFP12	VvZFP38	1.376	0.7591	0.551672
VvZFP34	VvZFP38	1.6479	0.9057	0.549609
VvZFP50	VvZFP45	1.4039	0.7708	0.549042
VvZFP14	VvZFP9	3.1308	1.7089	0.545835
VvZFP34	VvZFP17	0.5141	0.2799	0.544447
VvZFP12	VvZFP6	0.8883	0.4815	0.542047
VvZFP34	VvZFP33	1.3956	0.7557	0.541488
VvZFP3	VvZFP49	1.6479	0.8922	0.541416
VvZFP39	VvZFP41	1.5026	0.813	0.541062
VvZFP40	VvZFP8	1.8023	0.9728	0.539755
VvZFP44	VvZFP38	1.4153	0.7637	0.539603
VvZFP33	VvZFP14	1.1086	0.5899	0.532113
VvZFP52	VvZFP2	2.855	1.5155	0.530823
VvZFP21	VvZFP19	1.1445	0.6049	0.528528
VvZFP29	VvZFP11	1.5533	0.8204	0.528166
VvZFP23	VvZFP19	1.5902	0.8377	0.526789
VvZFP34	VvZFP12	0.8345	0.4393	0.526423
VvZFP12	VvZFP37	1.6698	0.8742	0.523536
VvZFP8	VvZFP46	2.855	1.4935	0.523117
VvZFP29	VvZFP33	2.1249	1.0929	0.51433
VvZFP25	VvZFP2	1.3438	0.6872	0.511386
VvZFP26	VvZFP48	1.9003	0.9673	0.509025
VvZFP38	VvZFP4	1.3566	0.6878	0.507003
VvZFP3	VvZFP11	1.5827	0.8022	0.506855
VvZFP14	VvZFP25	0.669	0.339	0.506726
VvZFP32	VvZFP14	1.9237	0.96	0.499038
VvZFP40	VvZFP26	1.7376	0.8626	0.496432
VvZFP17	VvZFP5	1.1665	0.5767	0.494385
VvZFP14	VvZFP38	2.4719	1.1933	0.482746
VvZFP17	VvZFP31	1.6479	0.7951	0.482493
VvZFP12	VvZFP30	2.3686	1.1387	0.480748
VvZFP50	VvZFP32	1.0021	0.4807	0.479693
VvZFP24	VvZFP28	1.5533	0.7398	0.476276
VvZFP46	VvZFP23	1.7015	0.8099	0.475992
VvZFP43	VvZFP27	3.1756	1.4894	0.469014
VvZFP31	VvZFP26	2.0206	0.9336	0.462041
VvZFP34	VvZFP28	2.0794	0.9506	0.457151
VvZFP31	VvZFP11	1.2071	0.5505	0.456052
VvZFP39	VvZFP52	1.0763	0.4878	0.453219
VvZFP17	VvZFP32	1.6021	0.7254	0.452781
VvZFP9	VvZFP39	1.0397	0.4705	0.452534
VvZFP34	VvZFP40	0.4582	0.2058	0.449149
VvZFP33	VvZFP38	2.6876	1.2026	0.447462
VvZFP37	VvZFP41	4.5029	2.0127	0.446979
VvZFP12	VvZFP5	2.3296	1.036	0.444712
VvZFP28	VvZFP2	3.3749	1.4763	0.437435
VvZFP8	VvZFP6	2.1563	0.9426	0.437138
VvZFP16	VvZFP26	2.4142	1.0452	0.432938
VvZFP24	VvZFP45	2.4719	1.068	0.432056
VvZFP43	VvZFP49	2.7347	1.1726	0.428786
VvZFP9	VvZFP35	2.044	0.8715	0.42637
VvZFP24	VvZFP4	2.6933	1.1458	0.425426
VvZFP44	VvZFP11	1.2947	0.5467	0.42226
VvZFP24	VvZFP43	1.8976	0.7998	0.42148
VvZFP16	VvZFP11	2.2592	0.9486	0.419883
VvZFP17	VvZFP4	2.4607	1.0306	0.418824
VvZFP8	VvZFP45	2.3422	0.9683	0.413415
VvZFP39	VvZFP47	3.2381	1.3303	0.410827
VvZFP10	VvZFP6	2.518	1.0263	0.407585
VvZFP9	VvZFP22	2.1612	0.8711	0.403063
VvZFP17	VvZFP8	1.9584	0.7892	0.402982
VvZFP42	VvZFP25	2.3898	0.9441	0.395054
VvZFP40	VvZFP50	2.1737	0.8498	0.390946
VvZFP43	VvZFP26	2.1924	0.8534	0.389254
VvZFP43	VvZFP48	2.4719	0.9607	0.388648
VvZFP19	VvZFP22	0.1433	0.0556	0.387997
VvZFP34	VvZFP31	3.7116	1.4336	0.386249
VvZFP12	VvZFP10	2.6448	1.0178	0.384831
VvZFP20	VvZFP21	0.1468	0.0553	0.376703
VvZFP21	VvZFP18	0.1468	0.0553	0.376703
VvZFP40	VvZFP38	2.5255	0.9467	0.374856
VvZFP42	VvZFP26	3.0323	1.1345	0.374138
VvZFP5	VvZFP41	2.4953	0.9257	0.370977
VvZFP30	VvZFP11	1.6911	0.623	0.368399
VvZFP49	VvZFP15	1.3438	0.489	0.363893
VvZFP15	VvZFP39	0.3561	0.1263	0.354676
VvZFP50	VvZFP2	2.9362	1.0403	0.354301
VvZFP24	VvZFP5	2.031	0.7053	0.347267
VvZFP27	VvZFP23	1.89	0.6482	0.342963
VvZFP27	VvZFP39	1.3023	0.4452	0.341857
VvZFP49	VvZFP52	1.7706	0.6039	0.341071
VvZFP12	VvZFP42	2.429	0.824	0.339234
VvZFP14	VvZFP48	3.8821	1.2923	0.332887
VvZFP5	VvZFP11	2.0794	0.6909	0.332259
VvZFP29	VvZFP49	2.1612	0.7101	0.328567
VvZFP31	VvZFP49	2.7704	0.91	0.328472
VvZFP35	VvZFP48	1.8426	0.6018	0.326604
VvZFP3	VvZFP9	2.8324	0.9134	0.322483
VvZFP10	VvZFP25	2.6224	0.8421	0.321118
VvZFP24	VvZFP38	2.2834	0.718	0.314443
VvZFP6	VvZFP51	3.6449	1.1308	0.310242
VvZFP13	VvZFP42	2.0794	0.621	0.298644
VvZFP13	VvZFP44	2.0662	0.617	0.298616
VvZFP44	VvZFP16	2.1249	0.6331	0.297943
VvZFP10	VvZFP39	4.4331	1.2801	0.28876
VvZFP15	VvZFP52	1.5461	0.4436	0.286915
VvZFP5	VvZFP2	3.5968	1.0238	0.284642
VvZFP21	VvZFP22	2.3516	0.6674	0.283807
VvZFP16	VvZFP45	3.7728	1.0547	0.279554
VvZFP45	VvZFP48	3.0929	0.8627	0.278929
VvZFP41	VvZFP20	3.0323	0.8454	0.278798
VvZFP41	VvZFP18	3.0323	0.8454	0.278798
VvZFP3	VvZFP2	2.9858	0.8276	0.277179
VvZFP49	VvZFP39	1.4008	0.3867	0.276057
VvZFP8	VvZFP51	4.3826	1.1504	0.262493
VvZFP25	VvZFP4	3.4463	0.9013	0.261527
VvZFP40	VvZFP11	2.8769	0.7226	0.251173
VvZFP34	VvZFP3	3.6678	0.8975	0.244697
VvZFP35	VvZFP41	0.824	0.1946	0.236165
VvZFP30	VvZFP26	4.0418	0.8711	0.215523
VvZFP23	VvZFP41	0.7771	0.1602	0.206151
VvZFP46	VvZFP45	3.8295	0.7637	0.199426
VvZFP12	VvZFP13	0.3149	0.0625	0.198476
VvZFP50	VvZFP26	3.25	0.4781	0.147108
VvZFP23	VvZFP35	0.7166	0.028	0.0390734
VaZFP54	VaZFP27	0.2267	2.7282	12.0344
VaZFP9	VaZFP26	0.079	0.6547	8.28734
VaZFP32	VaZFP27	0.4636	3.6143	7.79616
VaZFP9	VaZFP41	0.2454	1.7515	7.13733
VaZFP36	VaZFP41	0.4089	2.8649	7.00636
VaZFP9	VaZFP36	0.0732	0.5055	6.90574
VaZFP26	VaZFP54	0.2097	1.4406	6.86981
VaZFP51	VaZFP2	0.6082	4.0621	6.67889
VaZFP14	VaZFP5	0.6551	4.2601	6.50298
VaZFP16	VaZFP5	0.6551	4.2601	6.50298
VaZFP11	VaZFP2	0.4279	2.7282	6.37579
VaZFP26	VaZFP7	0.5412	3.3352	6.1626
VaZFP25	VaZFP27	0.6355	3.753	5.90559
VaZFP12	VaZFP2	0.4408	2.5658	5.82078
VaZFP22	VaZFP45	0.3831	2.1883	5.71209
VaZFP4	VaZFP19	0.2954	1.6577	5.61171
VaZFP34	VaZFP41	0.3121	1.7319	5.54918
VaZFP26	VaZFP41	0.3678	1.94	5.27461
VaZFP37	VaZFP45	1.0003	5.079	5.07748
VaZFP38	VaZFP51	0.6208	3.1374	5.0538
VaZFP34	VaZFP2	0.3451	1.6681	4.83367
VaZFP4	VaZFP45	0.4932	2.1847	4.42964
VaZFP28	VaZFP45	0.8615	3.7922	4.40186
VaZFP44	VaZFP51	0.6793	2.939	4.32651
VaZFP9	VaZFP34	0.0715	0.309	4.32168
VaZFP19	VaZFP5	1.0042	4.2601	4.24228
VaZFP31	VaZFP54	0.336	1.3956	4.15357
VaZFP36	VaZFP54	0.2872	1.1784	4.10306
VaZFP17	VaZFP25	0.5716	2.3251	4.0677
VaZFP18	VaZFP25	0.5716	2.3251	4.0677
VaZFP9	VaZFP54	0.4336	1.7611	4.06158
VaZFP44	VaZFP20	0.9313	3.7728	4.05111
VaZFP1	VaZFP40	0.6858	2.7049	3.94415
VaZFP17	VaZFP27	0.7405	2.9189	3.9418
VaZFP18	VaZFP27	0.7405	2.9189	3.9418
VaZFP36	VaZFP40	0.9639	3.763	3.90393
VaZFP3	VaZFP53	0.6799	2.6033	3.82895
VaZFP26	VaZFP40	0.9339	3.5619	3.81401
VaZFP14	VaZFP29	0.4229	1.5896	3.75881
VaZFP16	VaZFP29	0.4229	1.5896	3.75881
VaZFP32	VaZFP54	0.4229	1.5896	3.75881
VaZFP33	VaZFP54	0.4864	1.8272	3.75658
VaZFP28	VaZFP48	0.824	3.0893	3.74915
VaZFP32	VaZFP51	0.4465	1.6274	3.64479
VaZFP39	VaZFP45	0.9367	3.3995	3.62923
VaZFP53	VaZFP45	0.9367	3.3995	3.62923
VaZFP31	VaZFP41	0.7662	2.7082	3.53459
VaZFP28	VaZFP46	0.6807	2.3835	3.50154
VaZFP45	VaZFP1	0.9555	3.3255	3.48038
VaZFP37	VaZFP12	1.0422	3.6247	3.47793
VaZFP14	VaZFP27	0.7798	2.6224	3.36291
VaZFP16	VaZFP27	0.7798	2.6224	3.36291
VaZFP12	VaZFP40	0.7614	2.5124	3.29971
VaZFP33	VaZFP51	0.4705	1.5519	3.29841
VaZFP39	VaZFP2	0.5141	1.6877	3.28282
VaZFP36	VaZFP48	0.7166	2.3422	3.26849
VaZFP29	VaZFP45	0.4042	1.3144	3.25186
VaZFP11	VaZFP51	0.4042	1.3144	3.25186
VaZFP14	VaZFP11	0.778	2.5288	3.25039
VaZFP16	VaZFP11	0.778	2.5288	3.25039
VaZFP34	VaZFP26	0.1505	0.4727	3.14086
VaZFP17	VaZFP12	1.0397	3.2381	3.11446
VaZFP18	VaZFP12	1.0397	3.2381	3.11446
VaZFP20	VaZFP51	1.0397	3.2381	3.11446
VaZFP12	VaZFP51	0.4157	1.2911	3.10585
VaZFP51	VaZFP41	0.3694	1.1432	3.09475
VaZFP4	VaZFP14	0.5375	1.6577	3.08409
VaZFP4	VaZFP16	0.5375	1.6577	3.08409
VaZFP37	VaZFP2	1.6479	5.079	3.0821
VaZFP34	VaZFP12	0.6501	1.9926	3.06507
VaZFP36	VaZFP38	1.5199	4.6065	3.03079
VaZFP44	VaZFP50	0.6355	1.9237	3.02707
VaZFP20	VaZFP5	0.824	2.4924	3.02476
VaZFP27	VaZFP10	0.6943	2.0846	3.00245
VaZFP27	VaZFP40	0.2107	0.6222	2.95301
VaZFP20	VaZFP27	0.824	2.4142	2.92985
VaZFP39	VaZFP1	0.6437	1.8805	2.92139
VaZFP4	VaZFP11	1.0073	2.9253	2.9041
VaZFP13	VaZFP1	0.7677	2.229	2.90348
VaZFP20	VaZFP29	0.4408	1.2769	2.89678
VaZFP20	VaZFP25	0.6793	1.9645	2.89195
VaZFP32	VaZFP25	0.8681	2.4566	2.82986
VaZFP49	VaZFP2	0.8546	2.4041	2.81313
VaZFP9	VaZFP31	0.3121	0.8753	2.80455
VaZFP17	VaZFP29	0.4064	1.1358	2.79478
VaZFP18	VaZFP29	0.4064	1.1358	2.79478
VaZFP25	VaZFP48	0.3831	1.0688	2.78987
VaZFP14	VaZFP21	0.6858	1.9013	2.77238
VaZFP14	VaZFP52	0.6858	1.9013	2.77238
VaZFP16	VaZFP21	0.6858	1.9013	2.77238
VaZFP16	VaZFP52	0.6858	1.9013	2.77238
VaZFP6	VaZFP25	0.8552	2.3686	2.76964
VaZFP23	VaZFP2	0.5199	1.4397	2.76919
VaZFP34	VaZFP31	0.2543	0.7018	2.75973
VaZFP13	VaZFP3	0.8057	2.2195	2.75475
VaZFP41	VaZFP2	0.3547	0.9767	2.75359
VaZFP4	VaZFP7	1.5112	4.1011	2.7138
VaZFP43	VaZFP50	1.5112	4.1011	2.7138
VaZFP9	VaZFP12	0.824	2.2278	2.70364
VaZFP9	VaZFP2	0.5141	1.3887	2.70123
VaZFP31	VaZFP1	0.4099	1.1048	2.69529
VaZFP26	VaZFP25	0.6987	1.8735	2.68141
VaZFP4	VaZFP50	1.0237	2.7337	2.67041
VaZFP23	VaZFP30	0.8414	2.2364	2.65795
VaZFP32	VaZFP31	0.1167	0.3081	2.6401
VaZFP37	VaZFP25	0.5558	1.4646	2.63512
VaZFP41	VaZFP10	0.7405	1.9444	2.62579
VaZFP17	VaZFP30	1.0831	2.8357	2.61813
VaZFP18	VaZFP30	1.0831	2.8357	2.61813
VaZFP12	VaZFP41	0.8581	2.2452	2.61648
VaZFP32	VaZFP33	0.1179	0.3067	2.60136
VaZFP14	VaZFP23	1.6479	4.2703	2.59136
VaZFP16	VaZFP23	1.6479	4.2703	2.59136
VaZFP34	VaZFP23	0.7373	1.9104	2.59108
VaZFP32	VaZFP1	0.7373	1.9104	2.59108
VaZFP11	VaZFP54	0.8588	2.2181	2.58279
VaZFP6	VaZFP43	0.6208	1.5913	2.56331
VaZFP11	VaZFP40	0.7339	1.8787	2.55989
VaZFP28	VaZFP40	1.0763	2.7477	2.55291
VaZFP49	VaZFP25	1.1504	2.9189	2.53729
VaZFP22	VaZFP25	1.1504	2.9189	2.53729
VaZFP44	VaZFP11	1.1035	2.7984	2.53593
VaZFP39	VaZFP47	0.8432	2.1376	2.5351
VaZFP37	VaZFP30	1.1281	2.855	2.5308
VaZFP28	VaZFP39	0.1773	0.4484	2.52905
VaZFP33	VaZFP41	0.9038	2.2734	2.51538
VaZFP26	VaZFP31	0.3121	0.7575	2.42711
VaZFP44	VaZFP37	0.9335	2.2632	2.42442
VaZFP36	VaZFP12	0.4408	1.0646	2.41515
VaZFP34	VaZFP27	0.9219	2.2253	2.41382
VaZFP38	VaZFP45	1.1194	2.6828	2.39664
VaZFP7	VaZFP50	0.4932	1.1789	2.39031
VaZFP20	VaZFP11	1.1445	2.7282	2.38375
VaZFP12	VaZFP54	0.8972	2.1347	2.37929
VaZFP14	VaZFP25	0.5122	1.2172	2.37642
VaZFP16	VaZFP25	0.5122	1.2172	2.37642
VaZFP19	VaZFP29	0.6735	1.5896	2.36021
VaZFP13	VaZFP29	1.6138	3.7826	2.34391
VaZFP36	VaZFP32	0.3687	0.8607	2.33442
VaZFP38	VaZFP54	0.9009	2.0907	2.32068
VaZFP44	VaZFP7	0.9155	2.1185	2.31404
VaZFP43	VaZFP51	1.6479	3.7728	2.28946
VaZFP14	VaZFP15	0.6793	1.5546	2.28853
VaZFP16	VaZFP15	0.6793	1.5546	2.28853
VaZFP19	VaZFP15	0.6793	1.5546	2.28853
VaZFP26	VaZFP27	0.6735	1.5386	2.28448
VaZFP34	VaZFP54	0.5958	1.3389	2.24723
VaZFP17	VaZFP40	1.2071	2.7082	2.24356
VaZFP18	VaZFP40	1.2071	2.7082	2.24356
VaZFP36	VaZFP27	0.6082	1.3539	2.22608
VaZFP23	VaZFP41	0.6082	1.3539	2.22608
VaZFP26	VaZFP38	1.6113	3.5812	2.22255
VaZFP45	VaZFP50	0.9367	2.0811	2.22174
VaZFP38	VaZFP30	0.6664	1.4801	2.22104
VaZFP19	VaZFP30	0.7899	1.7515	2.21737
VaZFP9	VaZFP11	0.7899	1.7515	2.21737
VaZFP19	VaZFP51	0.9745	2.1454	2.20154
VaZFP15	VaZFP5	0.9745	2.1454	2.20154
VaZFP47	VaZFP53	0.3282	0.7223	2.20079
VaZFP14	VaZFP12	0.808	1.7773	2.19963
VaZFP16	VaZFP12	0.808	1.7773	2.19963
VaZFP31	VaZFP27	0.7166	1.5699	2.19076
VaZFP55	VaZFP47	1.6479	3.5716	2.16736
VaZFP17	VaZFP21	0.7037	1.5211	2.16157
VaZFP17	VaZFP52	0.7037	1.5211	2.16157
VaZFP18	VaZFP21	0.7037	1.5211	2.16157
VaZFP18	VaZFP52	0.7037	1.5211	2.16157
VaZFP33	VaZFP2	0.6254	1.3514	2.16086
VaZFP39	VaZFP48	0.6735	1.4533	2.15783
VaZFP44	VaZFP43	1.1836	2.5319	2.13915
VaZFP11	VaZFP41	0.824	1.7537	2.12828
VaZFP4	VaZFP8	1.2071	2.5658	2.12559
VaZFP19	VaZFP27	1.238	2.6224	2.11826
VaZFP34	VaZFP11	0.6284	1.3291	2.11505
VaZFP20	VaZFP30	0.9625	2.0263	2.10525
VaZFP9	VaZFP32	0.3987	0.829	2.07926
VaZFP20	VaZFP40	0.7339	1.5038	2.04905
VaZFP21	VaZFP54	0.6314	1.2842	2.03389
VaZFP52	VaZFP54	0.6314	1.2842	2.03389
VaZFP14	VaZFP40	1.0169	2.067	2.03265
VaZFP16	VaZFP40	1.0169	2.067	2.03265
VaZFP19	VaZFP40	1.0169	2.067	2.03265
VaZFP9	VaZFP48	0.9607	1.952	2.03185
VaZFP55	VaZFP1	1.2307	2.4816	2.01641
VaZFP20	VaZFP7	1.2416	2.4967	2.01087
VaZFP19	VaZFP11	1.2616	2.5288	2.00444
VaZFP49	VaZFP29	0.884	1.7584	1.98914
VaZFP19	VaZFP38	0.7441	1.4742	1.98119
VaZFP25	VaZFP1	0.7441	1.4742	1.98119
VaZFP3	VaZFP40	1.7515	3.4613	1.97619
VaZFP30	VaZFP2	0.6476	1.2774	1.97251
VaZFP34	VaZFP32	0.4239	0.8291	1.95589
VaZFP24	VaZFP39	1.2838	2.5025	1.94929
VaZFP51	VaZFP54	0.4674	0.9074	1.94138
VaZFP55	VaZFP53	1.2683	2.4206	1.90854
VaZFP25	VaZFP43	1.2786	2.4339	1.90357
VaZFP15	VaZFP11	1.2882	2.4477	1.90009
VaZFP25	VaZFP45	1.2974	2.462	1.89764
VaZFP36	VaZFP11	0.4279	0.8045	1.88011
VaZFP49	VaZFP1	1.0638	1.9969	1.87714
VaZFP22	VaZFP1	1.0638	1.9969	1.87714
VaZFP47	VaZFP1	1.0397	1.9333	1.85948
VaZFP20	VaZFP41	1.3119	2.4241	1.84778
VaZFP37	VaZFP54	1.0883	2.006	1.84324
VaZFP3	VaZFP10	1.0883	2.006	1.84324
VaZFP49	VaZFP21	0.7927	1.4561	1.83689
VaZFP49	VaZFP52	0.7927	1.4561	1.83689
VaZFP36	VaZFP25	0.7927	1.4561	1.83689
VaZFP34	VaZFP7	0.9113	1.6679	1.83024
VaZFP26	VaZFP12	0.485	0.884	1.82268
VaZFP20	VaZFP21	0.7899	1.4309	1.8115
VaZFP20	VaZFP52	0.7899	1.4309	1.8115
VaZFP26	VaZFP2	0.7899	1.4309	1.8115
VaZFP4	VaZFP12	1.0616	1.9205	1.80906
VaZFP1	VaZFP50	1.0616	1.9205	1.80906
VaZFP32	VaZFP30	1.0892	1.9645	1.80362
VaZFP4	VaZFP51	1.3184	2.3763	1.80241
VaZFP25	VaZFP11	0.9264	1.6681	1.80063
VaZFP26	VaZFP32	0.3987	0.7166	1.79734
VaZFP29	VaZFP54	0.9288	1.6579	1.78499
VaZFP17	VaZFP1	0.808	1.4415	1.78403
VaZFP18	VaZFP1	0.808	1.4415	1.78403
VaZFP9	VaZFP42	1.0603	1.8873	1.77997
VaZFP7	VaZFP54	1.8043	3.2051	1.77637
VaZFP48	VaZFP8	1.8043	3.2051	1.77637
VaZFP49	VaZFP15	1.8561	3.2958	1.77566
VaZFP33	VaZFP30	1.1035	1.9303	1.74925
VaZFP28	VaZFP3	0.8057	1.4058	1.74482
VaZFP22	VaZFP54	1.1281	1.9372	1.71722
VaZFP9	VaZFP33	0.4604	0.7901	1.71612
VaZFP34	VaZFP25	0.9607	1.6479	1.71531
VaZFP45	VaZFP43	1.3615	2.3231	1.70628
VaZFP42	VaZFP27	0.824	1.4039	1.70376
VaZFP55	VaZFP10	1.3977	2.381	1.70351
VaZFP11	VaZFP27	0.6566	1.1132	1.6954
VaZFP12	VaZFP10	0.6626	1.118	1.68729
VaZFP25	VaZFP12	0.9673	1.6284	1.68345
VaZFP19	VaZFP21	1.1323	1.9013	1.67915
VaZFP19	VaZFP52	1.1323	1.9013	1.67915
VaZFP44	VaZFP34	1.1445	1.9042	1.66378
VaZFP14	VaZFP7	1.1445	1.9042	1.66378
VaZFP16	VaZFP7	1.1445	1.9042	1.66378
VaZFP19	VaZFP7	1.1445	1.9042	1.66378
VaZFP7	VaZFP42	0.7324	1.2165	1.66098
VaZFP11	VaZFP1	1.3882	2.3031	1.65905
VaZFP51	VaZFP30	0.4204	0.6949	1.65295
VaZFP4	VaZFP23	1.89	3.0929	1.63646
VaZFP30	VaZFP27	1.89	3.0929	1.63646
VaZFP4	VaZFP46	1.1329	1.852	1.63474
VaZFP39	VaZFP55	1.1504	1.8709	1.6263
VaZFP36	VaZFP5	1.4397	2.3251	1.61499
VaZFP44	VaZFP12	1.1629	1.8735	1.61106
VaZFP31	VaZFP51	0.884	1.4194	1.60566
VaZFP4	VaZFP5	1.9237	3.0832	1.60274
VaZFP36	VaZFP31	0.4904	0.7845	1.59971
VaZFP13	VaZFP2	0.8615	1.378	1.59954
VaZFP28	VaZFP2	0.8615	1.378	1.59954
VaZFP30	VaZFP41	1.0073	1.5749	1.56349
VaZFP32	VaZFP2	0.9006	1.4051	1.56018
VaZFP4	VaZFP47	1.0013	1.5596	1.55758
VaZFP44	VaZFP19	1.0264	1.5907	1.54979
VaZFP32	VaZFP41	1.0422	1.608	1.54289
VaZFP44	VaZFP25	1.9685	3.0323	1.54041
VaZFP17	VaZFP38	0.7037	1.0803	1.53517
VaZFP18	VaZFP38	0.7037	1.0803	1.53517
VaZFP36	VaZFP10	1.4894	2.2834	1.5331
VaZFP20	VaZFP12	1.2071	1.8491	1.53185
VaZFP24	VaZFP7	1.4851	2.2734	1.53081
VaZFP29	VaZFP2	1.0397	1.5902	1.52948
VaZFP20	VaZFP38	0.7899	1.2071	1.52817
VaZFP13	VaZFP25	1.4594	2.2278	1.52652
VaZFP4	VaZFP39	1.1942	1.8159	1.5206
VaZFP19	VaZFP25	0.8087	1.2172	1.50513
VaZFP37	VaZFP43	1.238	1.8561	1.49927
VaZFP34	VaZFP48	0.903	1.3534	1.49878
VaZFP7	VaZFP53	1.2192	1.8195	1.49237
VaZFP26	VaZFP33	0.4604	0.6843	1.48632
VaZFP3	VaZFP50	0.8065	1.1975	1.48481
VaZFP15	VaZFP25	2.0151	2.9843	1.48097
VaZFP12	VaZFP45	1.0566	1.5645	1.48069
VaZFP36	VaZFP23	0.824	1.2071	1.46493
VaZFP44	VaZFP45	0.9313	1.3587	1.45893
VaZFP9	VaZFP23	0.9313	1.3587	1.45893
VaZFP42	VaZFP10	0.7301	1.0646	1.45816
VaZFP22	VaZFP50	0.7339	1.0684	1.45578
VaZFP34	VaZFP51	0.7373	1.0723	1.45436
VaZFP32	VaZFP50	2.0467	2.9744	1.45327
VaZFP13	VaZFP55	1.0616	1.5415	1.45205
VaZFP38	VaZFP42	1.5011	2.1631	1.44101
VaZFP26	VaZFP11	0.4693	0.6752	1.43874
VaZFP34	VaZFP33	0.3782	0.5431	1.43601
VaZFP44	VaZFP26	1.0763	1.5406	1.43139
VaZFP34	VaZFP42	1.2575	1.7952	1.42759
VaZFP15	VaZFP30	1.0837	1.533	1.4146
VaZFP45	VaZFP51	1.5596	2.1984	1.40959
VaZFP20	VaZFP54	1.2786	1.7984	1.40654
VaZFP48	VaZFP50	1.2648	1.7682	1.39801
VaZFP33	VaZFP40	0.9712	1.3566	1.39683
VaZFP12	VaZFP27	0.6793	0.9421	1.38687
VaZFP33	VaZFP12	1.3061	1.8035	1.38083
VaZFP25	VaZFP54	0.8581	1.1814	1.37676
VaZFP24	VaZFP41	2.1249	2.9189	1.37366
VaZFP17	VaZFP54	1.5867	2.1728	1.36938
VaZFP18	VaZFP54	1.5867	2.1728	1.36938
VaZFP21	VaZFP2	0.6126	0.8337	1.36092
VaZFP52	VaZFP2	0.6126	0.8337	1.36092
VaZFP19	VaZFP12	1.3358	1.7773	1.33051
VaZFP1	VaZFP2	0.9978	1.3223	1.32522
VaZFP11	VaZFP10	0.7951	1.0483	1.31845
VaZFP11	VaZFP45	1.0078	1.3243	1.31405
VaZFP17	VaZFP15	1.0169	1.3265	1.30445
VaZFP18	VaZFP15	1.0169	1.3265	1.30445
VaZFP14	VaZFP51	1.6479	2.1454	1.3019
VaZFP16	VaZFP51	1.6479	2.1454	1.3019
VaZFP26	VaZFP51	0.5716	0.7405	1.29549
VaZFP46	VaZFP25	1.1629	1.5063	1.2953
VaZFP14	VaZFP30	1.3615	1.7515	1.28645
VaZFP16	VaZFP30	1.3615	1.7515	1.28645
VaZFP21	VaZFP45	1.3615	1.7515	1.28645
VaZFP52	VaZFP45	1.3615	1.7515	1.28645
VaZFP14	VaZFP54	1.1748	1.5051	1.28115
VaZFP16	VaZFP54	1.1748	1.5051	1.28115
VaZFP19	VaZFP54	1.1748	1.5051	1.28115
VaZFP15	VaZFP12	1.3695	1.7526	1.27974
VaZFP5	VaZFP30	0.9113	1.1594	1.27225
VaZFP2	VaZFP10	0.9178	1.1673	1.27185
VaZFP9	VaZFP51	0.7301	0.9178	1.25709
VaZFP22	VaZFP29	1.4039	1.7584	1.25251
VaZFP38	VaZFP5	0.7339	0.9192	1.25249
VaZFP24	VaZFP14	0.9313	1.1637	1.24954
VaZFP24	VaZFP16	0.9313	1.1637	1.24954
VaZFP37	VaZFP39	1.0525	1.3117	1.24627
VaZFP21	VaZFP51	0.824	1.0252	1.24417
VaZFP52	VaZFP51	0.824	1.0252	1.24417
VaZFP9	VaZFP27	0.9313	1.1504	1.23526
VaZFP23	VaZFP40	1.7118	2.105	1.2297
VaZFP47	VaZFP10	1.0638	1.3026	1.22448
VaZFP49	VaZFP17	0.9467	1.1571	1.22225
VaZFP49	VaZFP18	0.9467	1.1571	1.22225
VaZFP44	VaZFP55	1.7186	2.0868	1.21424
VaZFP9	VaZFP5	1.4282	1.7319	1.21265
VaZFP26	VaZFP5	1.4282	1.7319	1.21265
VaZFP38	VaZFP2	1.7211	2.0811	1.20917
VaZFP14	VaZFP34	1.4341	1.7328	1.20828
VaZFP16	VaZFP34	1.4341	1.7328	1.20828
VaZFP27	VaZFP2	0.9607	1.1432	1.18997
VaZFP14	VaZFP38	1.2416	1.4742	1.18734
VaZFP16	VaZFP38	1.2416	1.4742	1.18734
VaZFP33	VaZFP1	0.8566	1.0153	1.18527
VaZFP37	VaZFP29	1.767	2.0909	1.18331
VaZFP15	VaZFP33	1.4594	1.7219	1.17987
VaZFP28	VaZFP55	1.4533	1.7074	1.17484
VaZFP13	VaZFP40	1.4594	1.708	1.17034
VaZFP17	VaZFP35	1.2575	1.4626	1.1631
VaZFP18	VaZFP35	1.2575	1.4626	1.1631
VaZFP22	VaZFP55	0.8708	1.0124	1.16261
VaZFP15	VaZFP3	1.2648	1.466	1.15908
VaZFP37	VaZFP17	1.5011	1.7139	1.14176
VaZFP37	VaZFP18	1.5011	1.7139	1.14176
VaZFP51	VaZFP40	0.9952	1.1306	1.13605
VaZFP39	VaZFP46	0.9913	1.1233	1.13316
VaZFP38	VaZFP11	0.7899	0.895	1.13305
VaZFP29	VaZFP47	2.392	2.7049	1.13081
VaZFP32	VaZFP23	1.2963	1.4646	1.12983
VaZFP7	VaZFP8	0.8892	1.0039	1.12899
VaZFP13	VaZFP28	0.1885	0.2127	1.12838
VaZFP22	VaZFP37	0.5133	0.5777	1.12546
VaZFP45	VaZFP5	2.4142	2.7082	1.12178
VaZFP39	VaZFP21	1.5112	1.6869	1.11627
VaZFP39	VaZFP52	1.5112	1.6869	1.11627
VaZFP46	VaZFP53	1.5112	1.6869	1.11627
VaZFP4	VaZFP3	1.1373	1.2667	1.11378
VaZFP34	VaZFP36	0.3121	0.3476	1.11375
VaZFP44	VaZFP47	1.5157	1.6873	1.11322
VaZFP3	VaZFP1	1.5199	1.6877	1.1104
VaZFP22	VaZFP5	1.3165	1.456	1.10596
VaZFP44	VaZFP40	1.5277	1.6885	1.10526
VaZFP37	VaZFP1	1.3144	1.4527	1.10522
VaZFP24	VaZFP20	1.1504	1.2709	1.10475
VaZFP31	VaZFP7	1.0169	1.1218	1.10316
VaZFP17	VaZFP7	1.5312	1.6889	1.10299
VaZFP18	VaZFP7	1.5312	1.6889	1.10299
VaZFP37	VaZFP21	1.8561	2.0361	1.09698
VaZFP37	VaZFP52	1.8561	2.0361	1.09698
VaZFP24	VaZFP1	2.4566	2.6851	1.09301
VaZFP46	VaZFP10	1.8637	2.031	1.08977
VaZFP36	VaZFP51	0.6566	0.7126	1.08529
VaZFP29	VaZFP11	0.6566	0.7126	1.08529
VaZFP21	VaZFP40	1.1629	1.2609	1.08427
VaZFP52	VaZFP40	1.1629	1.2609	1.08427
VaZFP3	VaZFP25	1.3358	1.4415	1.07913
VaZFP29	VaZFP40	0.9219	0.9926	1.07669
VaZFP4	VaZFP37	1.5596	1.6785	1.07624
VaZFP26	VaZFP29	1.8805	2.0213	1.07487
VaZFP21	VaZFP12	0.824	0.884	1.07282
VaZFP52	VaZFP12	0.824	0.884	1.07282
VaZFP38	VaZFP12	0.824	0.884	1.07282
VaZFP32	VaZFP12	1.1779	1.2597	1.06945
VaZFP45	VaZFP54	1.3438	1.437	1.06936
VaZFP34	VaZFP45	2.5045	2.6632	1.06337
VaZFP26	VaZFP23	0.9313	0.9876	1.06045
VaZFP36	VaZFP2	1.0507	1.1086	1.05511
VaZFP4	VaZFP40	1.5805	1.6675	1.05505
VaZFP23	VaZFP10	1.054	1.1102	1.05332
VaZFP22	VaZFP39	1.5867	1.6681	1.0513
VaZFP36	VaZFP33	0.6735	0.7073	1.05019
VaZFP28	VaZFP1	1.1942	1.249	1.04589
VaZFP4	VaZFP6	1.1957	1.2504	1.04575
VaZFP4	VaZFP30	1.0603	1.1029	1.04018
VaZFP29	VaZFP12	0.6793	0.7048	1.03754
VaZFP4	VaZFP28	1.3753	1.4246	1.03585
VaZFP9	VaZFP38	2.5509	2.6416	1.03556
VaZFP31	VaZFP30	2.5592	2.6423	1.03247
VaZFP49	VaZFP20	1.0703	1.1031	1.03065
VaZFP37	VaZFP10	1.9685	1.9946	1.01326
VaZFP51	VaZFP1	1.2294	1.2406	1.00911
VaZFP14	VaZFP13	1.4083	1.4172	1.00632
VaZFP16	VaZFP13	1.4083	1.4172	1.00632
VaZFP44	VaZFP36	1.6479	1.6479	1
VaZFP37	VaZFP7	1.6479	1.6479	1
VaZFP36	VaZFP8	1.6479	1.6479	1
VaZFP32	VaZFP40	1.6479	1.6479	1
VaZFP33	VaZFP11	1.238	1.238	1
VaZFP31	VaZFP40	1.6479	1.6479	1
VaZFP7	VaZFP10	2.6224	2.6224	1
VaZFP54	VaZFP40	1.1035	1.0922	0.98976
VaZFP49	VaZFP43	1.4282	1.4113	0.988167
VaZFP28	VaZFP47	1.4397	1.4097	0.979162
VaZFP36	VaZFP42	2.031	1.9761	0.972969
VaZFP12	VaZFP1	1.6841	1.6383	0.972804
VaZFP21	VaZFP41	1.1194	1.088	0.971949
VaZFP52	VaZFP41	1.1194	1.088	0.971949
VaZFP24	VaZFP17	1.2648	1.2282	0.971063
VaZFP24	VaZFP18	1.2648	1.2282	0.971063
VaZFP15	VaZFP46	1.2683	1.2299	0.969723
VaZFP14	VaZFP1	1.4706	1.3998	0.951856
VaZFP16	VaZFP1	1.4706	1.3998	0.951856
VaZFP19	VaZFP1	1.4706	1.3998	0.951856
VaZFP49	VaZFP35	2.0676	1.9666	0.951151
VaZFP12	VaZFP43	2.0676	1.9666	0.951151
VaZFP37	VaZFP13	1.7139	1.6282	0.949997
VaZFP30	VaZFP54	1.0179	0.964	0.947048
VaZFP21	VaZFP38	0.5199	0.4919	0.946143
VaZFP52	VaZFP38	0.5199	0.4919	0.946143
VaZFP54	VaZFP1	1.7239	1.629	0.94495
VaZFP9	VaZFP21	1.7269	1.6292	0.943425
VaZFP9	VaZFP52	1.7269	1.6292	0.943425
VaZFP26	VaZFP21	1.7269	1.6292	0.943425
VaZFP26	VaZFP52	1.7269	1.6292	0.943425
VaZFP37	VaZFP50	1.4851	1.3934	0.938253
VaZFP33	VaZFP50	2.764	2.5838	0.934805
VaZFP7	VaZFP48	1.0298	0.9621	0.934259
VaZFP24	VaZFP2	1.4894	1.3912	0.934067
VaZFP34	VaZFP38	2.1025	1.9569	0.930749
VaZFP50	VaZFP40	2.1025	1.9569	0.930749
VaZFP11	VaZFP5	1.3144	1.2139	0.923539
VaZFP21	VaZFP11	0.9367	0.8536	0.911284
VaZFP52	VaZFP11	0.9367	0.8536	0.911284
VaZFP34	VaZFP30	1.0486	0.9554	0.91112
VaZFP42	VaZFP1	2.855	2.577	0.902627
VaZFP44	VaZFP6	1.7879	1.6092	0.90005
VaZFP51	VaZFP50	2.855	2.5658	0.898704
VaZFP33	VaZFP7	1.3438	1.2071	0.898274
VaZFP26	VaZFP1	1.0616	0.9536	0.898267
VaZFP31	VaZFP25	1.0646	0.9455	0.888127
VaZFP23	VaZFP51	0.9547	0.8445	0.884571
VaZFP21	VaZFP27	1.2071	1.0646	0.881948
VaZFP52	VaZFP27	1.2071	1.0646	0.881948
VaZFP24	VaZFP5	2.1815	1.9237	0.881824
VaZFP4	VaZFP13	1.8335	1.6117	0.879029
VaZFP14	VaZFP39	1.3695	1.2038	0.879007
VaZFP16	VaZFP39	1.3695	1.2038	0.879007
VaZFP19	VaZFP39	1.3695	1.2038	0.879007
VaZFP20	VaZFP35	1.5729	1.3823	0.878823
VaZFP24	VaZFP22	1.2071	1.0556	0.874493
VaZFP20	VaZFP13	1.5781	1.378	0.873202
VaZFP13	VaZFP39	0.5604	0.4833	0.86242
VaZFP20	VaZFP39	1.2307	1.061	0.862111
VaZFP3	VaZFP54	2.9663	2.5485	0.859151
VaZFP12	VaZFP5	1.3912	1.1938	0.858108
VaZFP5	VaZFP41	1.5902	1.3644	0.858005
VaZFP7	VaZFP12	2.2497	1.927	0.856559
VaZFP44	VaZFP14	1.8718	1.5907	0.849824
VaZFP44	VaZFP16	1.8718	1.5907	0.849824
VaZFP31	VaZFP48	1.6138	1.3684	0.847937
VaZFP44	VaZFP9	2.2834	1.9237	0.842472
VaZFP44	VaZFP30	1.9115	1.5928	0.833272
VaZFP32	VaZFP11	1.1244	0.9281	0.825418
VaZFP23	VaZFP45	1.6479	1.3539	0.821591
VaZFP15	VaZFP32	1.6479	1.3489	0.818557
VaZFP10	VaZFP40	1.9237	1.5699	0.816084
VaZFP33	VaZFP25	1.9337	1.5707	0.812277
VaZFP15	VaZFP51	1.4542	1.181	0.81213
VaZFP47	VaZFP45	1.1504	0.9328	0.810848
VaZFP33	VaZFP8	2.3422	1.89	0.806934
VaZFP37	VaZFP28	1.956	1.5721	0.803732
VaZFP50	VaZFP8	1.4757	1.1779	0.798197
VaZFP32	VaZFP48	1.9821	1.5736	0.793905
VaZFP46	VaZFP55	0.2488	0.1975	0.79381
VaZFP4	VaZFP22	1.1748	0.9238	0.786347
VaZFP5	VaZFP40	1.4894	1.1673	0.783738
VaZFP6	VaZFP46	1.0566	0.824	0.77986
VaZFP24	VaZFP19	1.4935	1.1637	0.779176
VaZFP37	VaZFP46	1.0525	0.8189	0.778052
VaZFP33	VaZFP23	2.0166	1.5519	0.769563
VaZFP11	VaZFP23	0.3041	0.2326	0.76488
VaZFP44	VaZFP23	2.0637	1.5546	0.753307
VaZFP4	VaZFP44	0.165	0.124	0.751515
VaZFP22	VaZFP30	2.0822	1.5555	0.747046
VaZFP6	VaZFP37	0.8664	0.6436	0.742844
VaZFP39	VaZFP53	2.5509	1.8927	0.741973
VaZFP34	VaZFP21	1.7984	1.3341	0.741826
VaZFP34	VaZFP52	1.7984	1.3341	0.741826
VaZFP12	VaZFP23	0.3121	0.2308	0.739507
VaZFP33	VaZFP48	1.5805	1.1664	0.737994
VaZFP44	VaZFP5	2.0949	1.5446	0.737314
VaZFP49	VaZFP46	1.5867	1.1559	0.728493
VaZFP31	VaZFP2	1.5902	1.1486	0.722299
VaZFP29	VaZFP27	1.1132	0.804	0.722242
VaZFP49	VaZFP3	1.4153	1.0124	0.715325
VaZFP54	VaZFP2	2.6224	1.8735	0.714422
VaZFP2	VaZFP40	1.4282	1.0153	0.710895
VaZFP49	VaZFP14	0.9006	0.6389	0.709416
VaZFP49	VaZFP16	0.9006	0.6389	0.709416
VaZFP26	VaZFP10	2.1678	1.5366	0.708829
VaZFP28	VaZFP50	2.2083	1.5596	0.706245
VaZFP44	VaZFP33	1.4341	1.011	0.704972
VaZFP33	VaZFP31	0.2665	0.1877	0.704315
VaZFP55	VaZFP25	1.8718	1.3171	0.703654
VaZFP4	VaZFP29	1.89	1.3223	0.69963
VaZFP41	VaZFP54	1.1629	0.8047	0.691977
VaZFP19	VaZFP8	1.1504	0.794	0.690195
VaZFP24	VaZFP43	2.6876	1.8537	0.689723
VaZFP49	VaZFP13	1.4706	1.0124	0.688426
VaZFP55	VaZFP50	1.0486	0.7205	0.687107
VaZFP44	VaZFP8	2.224	1.5277	0.686915
VaZFP17	VaZFP8	1.6479	1.1319	0.686874
VaZFP18	VaZFP8	1.6479	1.1319	0.686874
VaZFP26	VaZFP30	1.3341	0.9085	0.680983
VaZFP21	VaZFP30	1.3341	0.9085	0.680983
VaZFP52	VaZFP30	1.3341	0.9085	0.680983
VaZFP7	VaZFP1	2.2834	1.5406	0.674696
VaZFP38	VaZFP8	2.764	1.8514	0.669826
VaZFP6	VaZFP13	1.9969	1.3107	0.656367
VaZFP44	VaZFP22	1.5345	0.9926	0.646856
VaZFP22	VaZFP3	0.8708	0.5587	0.641594
VaZFP37	VaZFP20	1.3656	0.8718	0.638401
VaZFP47	VaZFP42	0.8037	0.5129	0.638173
VaZFP20	VaZFP15	1.5847	0.9944	0.6275
VaZFP15	VaZFP42	2.4531	1.534	0.625331
VaZFP31	VaZFP11	1.5902	0.9812	0.617029
VaZFP5	VaZFP2	1.5902	0.9812	0.617029
VaZFP55	VaZFP7	2.1025	1.2966	0.616694
VaZFP49	VaZFP28	1.6479	0.9876	0.599308
VaZFP29	VaZFP38	0.5716	0.3418	0.597971
VaZFP20	VaZFP8	1.8561	1.1094	0.597705
VaZFP20	VaZFP1	1.89	1.1244	0.594921
VaZFP11	VaZFP43	2.1854	1.2924	0.591379
VaZFP34	VaZFP35	1.9237	1.1352	0.590113
VaZFP45	VaZFP10	2.5657	1.4836	0.578244
VaZFP38	VaZFP27	2.2195	1.2827	0.577923
VaZFP17	VaZFP39	1.7161	0.9767	0.569139
VaZFP18	VaZFP39	1.7161	0.9767	0.569139
VaZFP31	VaZFP23	1.9237	1.0929	0.568124
VaZFP53	VaZFP42	0.7845	0.4446	0.56673
VaZFP31	VaZFP12	1.7118	0.9678	0.56537
VaZFP43	VaZFP1	3.2958	1.8426	0.559075
VaZFP9	VaZFP1	1.7682	0.9883	0.55893
VaZFP46	VaZFP7	2.0132	1.1197	0.556179
VaZFP25	VaZFP40	2.6876	1.4866	0.553133
VaZFP42	VaZFP35	2.3835	1.3172	0.552633
VaZFP44	VaZFP1	1.5805	0.8687	0.549636
VaZFP15	VaZFP23	2.3157	1.2658	0.546617
VaZFP46	VaZFP42	2.0727	1.1304	0.545376
VaZFP20	VaZFP3	1.5847	0.8592	0.542185
VaZFP14	VaZFP9	3.3665	1.8233	0.541601
VaZFP16	VaZFP9	3.3665	1.8233	0.541601
VaZFP17	VaZFP50	2.3516	1.2688	0.539548
VaZFP18	VaZFP50	2.3516	1.2688	0.539548
VaZFP34	VaZFP1	1.1323	0.6088	0.537667
VaZFP29	VaZFP51	2.031	1.0886	0.535992
VaZFP21	VaZFP1	2.0888	1.1174	0.534948
VaZFP52	VaZFP1	2.0888	1.1174	0.534948
VaZFP29	VaZFP5	1.4039	0.746	0.531377
VaZFP6	VaZFP28	2.4378	1.2745	0.522807
VaZFP36	VaZFP21	2.4378	1.2745	0.522807
VaZFP36	VaZFP52	2.4378	1.2745	0.522807
VaZFP29	VaZFP30	1.89	0.968	0.512169
VaZFP15	VaZFP55	2.4719	1.2648	0.511671
VaZFP21	VaZFP29	0.7301	0.3734	0.511437
VaZFP52	VaZFP29	0.7301	0.3734	0.511437
VaZFP23	VaZFP5	1.2882	0.6587	0.511334
VaZFP13	VaZFP50	2.2083	1.1187	0.506589
VaZFP22	VaZFP40	2.1249	1.0763	0.506518
VaZFP5	VaZFP54	2.1678	1.0844	0.500231
VaZFP9	VaZFP45	3.6449	1.8213	0.499684
VaZFP35	VaZFP10	3.6449	1.8213	0.499684
VaZFP46	VaZFP50	1.7269	0.8629	0.499682
VaZFP1	VaZFP27	3	1.4811	0.4937
VaZFP20	VaZFP55	2.5592	1.2579	0.491521
VaZFP32	VaZFP35	2.2497	1.096	0.487176
VaZFP45	VaZFP40	3.7116	1.8017	0.485424
VaZFP31	VaZFP10	2.1815	1.0556	0.483887
VaZFP37	VaZFP3	1.5406	0.7277	0.472348
VaZFP14	VaZFP28	2.6965	1.2638	0.468682
VaZFP16	VaZFP28	2.6965	1.2638	0.468682
VaZFP24	VaZFP37	1.3504	0.6319	0.467935
VaZFP23	VaZFP27	2.031	0.9328	0.459281
VaZFP21	VaZFP5	1.4282	0.6556	0.459039
VaZFP52	VaZFP5	1.4282	0.6556	0.459039
VaZFP51	VaZFP27	1.5902	0.7289	0.45837
VaZFP6	VaZFP20	3.2075	1.4628	0.456056
VaZFP20	VaZFP28	2.7852	1.2667	0.454797
VaZFP36	VaZFP1	1.6479	0.7457	0.452515
VaZFP29	VaZFP23	1.4397	0.6445	0.447663
VaZFP30	VaZFP40	3.332	1.4839	0.445348
VaZFP37	VaZFP55	2.7477	1.2209	0.444335
VaZFP49	VaZFP19	1.445	0.6389	0.442145
VaZFP55	VaZFP42	2.894	1.2695	0.438666
VaZFP36	VaZFP30	1.7239	0.7466	0.433088
VaZFP25	VaZFP47	2.9663	1.2504	0.421535
VaZFP9	VaZFP30	2.0508	0.8478	0.4134
VaZFP17	VaZFP3	1.7831	0.7166	0.401884
VaZFP18	VaZFP3	1.7831	0.7166	0.401884
VaZFP48	VaZFP1	3.2178	1.2751	0.396265
VaZFP19	VaZFP55	2.0637	0.8141	0.394486
VaZFP7	VaZFP25	2.0822	0.8191	0.393382
VaZFP46	VaZFP8	1.6479	0.6366	0.38631
VaZFP55	VaZFP8	2.0949	0.8041	0.383837
VaZFP32	VaZFP7	3.2381	1.2139	0.37488
VaZFP14	VaZFP8	2.1249	0.794	0.373665
VaZFP16	VaZFP8	2.1249	0.794	0.373665
VaZFP17	VaZFP55	2.4566	0.9145	0.372262
VaZFP18	VaZFP55	2.4566	0.9145	0.372262
VaZFP49	VaZFP22	1.6479	0.6082	0.369076
VaZFP46	VaZFP3	0.3543	0.1257	0.354784
VaZFP24	VaZFP49	0.7972	0.2758	0.345961
VaZFP39	VaZFP3	2.6965	0.9328	0.34593
VaZFP14	VaZFP3	2.0637	0.7048	0.341523
VaZFP16	VaZFP3	2.0637	0.7048	0.341523
VaZFP19	VaZFP3	2.0637	0.7048	0.341523
VaZFP6	VaZFP3	2.1145	0.7002	0.331142
VaZFP38	VaZFP23	2.855	0.9178	0.321471
VaZFP4	VaZFP1	2.3646	0.7268	0.307367
VaZFP38	VaZFP41	3.6449	1.061	0.291092
VaZFP29	VaZFP1	4.2071	1.2237	0.290865
VaZFP24	VaZFP28	3.1756	0.9074	0.285741
VaZFP22	VaZFP20	2.4142	0.6772	0.280507
VaZFP22	VaZFP46	2.8876	0.7852	0.271921
VaZFP6	VaZFP49	0.7166	0.1856	0.259001
VaZFP6	VaZFP22	1.9237	0.4327	0.224931
VaZFP21	VaZFP23	3.679	0.7857	0.213563
VaZFP52	VaZFP23	3.679	0.7857	0.213563
VaZFP6	VaZFP14	4.2703	0.761	0.178208
VaZFP6	VaZFP16	4.2703	0.761	0.178208
VaZFP49	VaZFP37	3.5455	0.6249	0.176252
VaZFP6	VaZFP24	1.7706	0.3015	0.170281
VaZFP14	VaZFP19	0.1337	0	0
VaZFP16	VaZFP19	0.1337	0	0
VrZFP35	VrZFP43	0.5275	3.2617	6.18332
VrZFP33	VrZFP54	0.9074	5.507	6.06899
VrZFP19	VrZFP34	0.7647	3.761	4.91827
VrZFP43	VrZFP48	1.0153	4.6565	4.58633
VrZFP13	VrZFP51	1.0067	4.4452	4.41562
VrZFP31	VrZFP1	0.6154	2.6891	4.36968
VrZFP13	VrZFP1	0.7834	3.4114	4.35461
VrZFP32	VrZFP51	0.7935	3.3645	4.24008
VrZFP35	VrZFP54	0.4408	1.8023	4.0887
VrZFP27	VrZFP17	0.5147	2.09	4.06062
VrZFP50	VrZFP1	0.4001	1.614	4.03399
VrZFP53	VrZFP43	1.2882	4.9917	3.87494
VrZFP37	VrZFP1	0.5161	1.9803	3.83705
VrZFP19	VrZFP22	0.7194	2.5988	3.61245
VrZFP34	VrZFP51	1.0059	3.3437	3.32409
VrZFP53	VrZFP1	0.5651	1.8769	3.32136
VrZFP39	VrZFP45	0.2675	0.8748	3.27028
VrZFP23	VrZFP54	0.9882	3.2046	3.24287
VrZFP46	VrZFP39	0.2441	0.7891	3.23269
VrZFP42	VrZFP3	1.5239	4.9187	3.22771
VrZFP42	VrZFP2	1.5239	4.9187	3.22771
VrZFP17	VrZFP1	0.8581	2.7565	3.21233
VrZFP43	VrZFP38	0.9802	3.1159	3.17884
VrZFP19	VrZFP18	0.7962	2.5194	3.16428
VrZFP27	VrZFP16	0.6847	2.137	3.12107
VrZFP32	VrZFP18	0.3321	1.0054	3.0274
VrZFP22	VrZFP1	0.6649	2.0112	3.02482
VrZFP19	VrZFP54	0.5107	1.5193	2.97494
VrZFP27	VrZFP32	0.6399	1.8961	2.96312
VrZFP24	VrZFP1	0.7194	2.071	2.87879
VrZFP34	VrZFP18	0.2344	0.6746	2.87799
VrZFP39	VrZFP1	0.6951	1.9755	2.84204
VrZFP41	VrZFP51	0.928	2.6107	2.81325
VrZFP41	VrZFP1	0.9313	2.5553	2.7438
VrZFP35	VrZFP8	0.7301	1.972	2.701
VrZFP35	VrZFP7	0.7301	1.972	2.701
VrZFP46	VrZFP43	1.3972	3.7116	2.65646
VrZFP41	VrZFP18	0.2189	0.5804	2.65144
VrZFP27	VrZFP1	0.5993	1.5819	2.63958
VrZFP4	VrZFP1	0.6215	1.6246	2.614
VrZFP50	VrZFP45	0.4009	1.0402	2.59466
VrZFP35	VrZFP46	0.9926	2.5645	2.58362
VrZFP47	VrZFP49	0.7179	1.8191	2.53392
VrZFP50	VrZFP12	0.4282	1.0787	2.51915
VrZFP19	VrZFP31	0.7947	1.9758	2.48622
VrZFP46	VrZFP27	0.5449	1.3528	2.48266
VrZFP44	VrZFP12	0.7696	1.9102	2.48207
VrZFP44	VrZFP31	0.7021	1.7348	2.47087
VrZFP5	VrZFP41	0.6058	1.4947	2.46732
VrZFP6	VrZFP41	0.6058	1.4947	2.46732
VrZFP12	VrZFP17	0.794	1.9543	2.46134
VrZFP3	VrZFP1	1.1786	2.855	2.42237
VrZFP2	VrZFP1	1.1786	2.855	2.42237
VrZFP50	VrZFP53	0.4162	0.9973	2.3962
VrZFP27	VrZFP43	1.4397	3.3937	2.35723
VrZFP24	VrZFP25	1.246	2.9189	2.34262
VrZFP27	VrZFP22	0.7314	1.7091	2.33675
VrZFP48	VrZFP9	2.3373	5.4465	2.33025
VrZFP3	VrZFP54	1.1998	2.793	2.32789
VrZFP2	VrZFP54	1.1998	2.793	2.32789
VrZFP8	VrZFP53	0.7288	1.696	2.32711
VrZFP7	VrZFP53	0.7288	1.696	2.32711
VrZFP27	VrZFP45	0.7016	1.6005	2.28121
VrZFP3	VrZFP38	1.0469	2.3777	2.27118
VrZFP2	VrZFP38	1.0469	2.3777	2.27118
VrZFP28	VrZFP51	0.9345	2.1131	2.26121
VrZFP8	VrZFP54	0.891	2.0115	2.25758
VrZFP7	VrZFP54	0.891	2.0115	2.25758
VrZFP16	VrZFP38	0.928	2.0829	2.2445
VrZFP44	VrZFP45	0.477	1.0691	2.2413
VrZFP15	VrZFP45	0.7987	1.7869	2.23726
VrZFP4	VrZFP31	0.7776	1.7387	2.23598
VrZFP40	VrZFP43	0.913	2.0282	2.22147
VrZFP35	VrZFP37	0.8544	1.8961	2.21922
VrZFP43	VrZFP54	0.6181	1.3695	2.21566
VrZFP20	VrZFP4	1.5742	3.4433	2.18733
VrZFP10	VrZFP4	1.5729	3.3995	2.16129
VrZFP23	VrZFP33	0.1399	0.3019	2.15797
VrZFP1	VrZFP9	0.8575	1.8335	2.13819
VrZFP53	VrZFP32	0.884	1.8822	2.12919
VrZFP53	VrZFP45	0.5822	1.2387	2.12762
VrZFP50	VrZFP37	0.5745	1.2111	2.10809
VrZFP40	VrZFP54	0.6067	1.2688	2.09131
VrZFP21	VrZFP51	0.8701	1.8102	2.08045
VrZFP18	VrZFP31	0.309	0.6416	2.07638
VrZFP32	VrZFP38	1.1151	2.2954	2.05847
VrZFP3	VrZFP14	1.0013	2.0556	2.05293
VrZFP2	VrZFP14	1.0013	2.0556	2.05293
VrZFP22	VrZFP18	0.2892	0.5925	2.04876
VrZFP10	VrZFP37	1.5879	3.2441	2.04301
VrZFP22	VrZFP31	0.3094	0.6315	2.04105
VrZFP19	VrZFP41	1.0097	2.0589	2.03912
VrZFP12	VrZFP45	0.5989	1.2195	2.03623
VrZFP8	VrZFP12	0.977	1.9861	2.03286
VrZFP7	VrZFP12	0.977	1.9861	2.03286
VrZFP51	VrZFP45	0.824	1.6725	2.02973
VrZFP44	VrZFP53	0.7405	1.4995	2.02498
VrZFP18	VrZFP54	0.8922	1.8043	2.0223
VrZFP13	VrZFP23	2.3035	4.6564	2.02145
VrZFP24	VrZFP20	1.3438	2.7	2.00923
VrZFP33	VrZFP1	0.8943	1.7888	2.00022
VrZFP46	VrZFP45	0.6603	1.3135	1.98925
VrZFP32	VrZFP49	1.6834	3.3215	1.97309
VrZFP5	VrZFP22	0.7647	1.5067	1.97032
VrZFP6	VrZFP22	0.7647	1.5067	1.97032
VrZFP47	VrZFP9	1.0212	2.0104	1.96866
VrZFP35	VrZFP15	1.1765	2.3021	1.95674
VrZFP5	VrZFP9	0.7166	1.4008	1.95479
VrZFP6	VrZFP9	0.7166	1.4008	1.95479
VrZFP40	VrZFP21	2.2834	4.4571	1.95196
VrZFP5	VrZFP34	0.7739	1.4971	1.93449
VrZFP6	VrZFP34	0.7739	1.4971	1.93449
VrZFP40	VrZFP23	1.0157	1.9615	1.93118
VrZFP43	VrZFP15	0.8454	1.6246	1.92169
VrZFP26	VrZFP1	0.928	1.7762	1.91401
VrZFP32	VrZFP43	1.6268	3.1133	1.91376
VrZFP46	VrZFP1	0.9209	1.7606	1.91183
VrZFP12	VrZFP16	1.0448	1.9929	1.90745
VrZFP27	VrZFP41	0.8557	1.6244	1.89833
VrZFP13	VrZFP45	1.4153	2.675	1.89006
VrZFP5	VrZFP32	1.2071	2.2592	1.87159
VrZFP6	VrZFP32	1.2071	2.2592	1.87159
VrZFP17	VrZFP38	0.9552	1.7483	1.8303
VrZFP14	VrZFP36	0.6487	1.1716	1.80607
VrZFP4	VrZFP26	0.5716	1.0259	1.79479
VrZFP46	VrZFP5	0.5659	1.0116	1.78759
VrZFP46	VrZFP6	0.5659	1.0116	1.78759
VrZFP42	VrZFP1	1.0998	1.9612	1.78323
VrZFP4	VrZFP14	0.4643	0.824	1.77471
VrZFP47	VrZFP37	0.9861	1.743	1.76757
VrZFP18	VrZFP23	0.4327	0.7609	1.75849
VrZFP28	VrZFP26	1.4564	2.5401	1.7441
VrZFP21	VrZFP43	1.0857	1.8917	1.74238
VrZFP53	VrZFP17	0.8442	1.4574	1.72637
VrZFP40	VrZFP1	1.2231	2.1097	1.72488
VrZFP12	VrZFP1	0.7785	1.31	1.68272
VrZFP44	VrZFP1	0.7199	1.2052	1.67412
VrZFP13	VrZFP41	1.1538	1.9299	1.67265
VrZFP32	VrZFP45	0.533	0.8797	1.65047
VrZFP49	VrZFP9	1.0622	1.7412	1.63924
VrZFP15	VrZFP11	1.4836	2.4283	1.63676
VrZFP24	VrZFP17	1.5157	2.4657	1.62677
VrZFP19	VrZFP37	1.7984	2.925	1.62645
VrZFP14	VrZFP22	0.697	1.1303	1.62166
VrZFP4	VrZFP53	0.7599	1.2319	1.62113
VrZFP24	VrZFP33	0.9745	1.5769	1.61816
VrZFP50	VrZFP27	0.752	1.213	1.61303
VrZFP26	VrZFP45	0.4731	0.7607	1.60791
VrZFP20	VrZFP34	1.307	2.0829	1.59365
VrZFP35	VrZFP31	1.3238	2.0936	1.58151
VrZFP12	VrZFP22	0.9793	1.5283	1.5606
VrZFP50	VrZFP41	0.6287	0.9765	1.55321
VrZFP20	VrZFP31	1.5323	2.3717	1.5478
VrZFP35	VrZFP44	1.333	2.061	1.54614
VrZFP23	VrZFP1	1.0666	1.6479	1.545
VrZFP44	VrZFP27	0.8355	1.2866	1.53992
VrZFP50	VrZFP5	0.7845	1.2071	1.53869
VrZFP50	VrZFP6	0.7845	1.2071	1.53869
VrZFP5	VrZFP45	0.6415	0.987	1.53858
VrZFP6	VrZFP45	0.6415	0.987	1.53858
VrZFP35	VrZFP34	1.8379	2.8259	1.53757
VrZFP44	VrZFP41	0.7823	1.1992	1.53292
VrZFP13	VrZFP49	1.5827	2.4227	1.53074
VrZFP8	VrZFP43	0.7166	1.0969	1.5307
VrZFP7	VrZFP43	0.7166	1.0969	1.5307
VrZFP42	VrZFP50	1.1127	1.6998	1.52764
VrZFP5	VrZFP16	1.3633	2.0815	1.52681
VrZFP6	VrZFP16	1.3633	2.0815	1.52681
VrZFP3	VrZFP37	0.9269	1.4141	1.52562
VrZFP2	VrZFP37	0.9269	1.4141	1.52562
VrZFP46	VrZFP31	0.9219	1.4046	1.52359
VrZFP42	VrZFP25	1.5793	2.3977	1.5182
VrZFP4	VrZFP27	0.8645	1.2969	1.50017
VrZFP27	VrZFP5	0.6018	0.9025	1.49967
VrZFP27	VrZFP6	0.6018	0.9025	1.49967
VrZFP39	VrZFP38	0.6406	0.9567	1.49344
VrZFP50	VrZFP32	0.6987	1.0407	1.48948
VrZFP40	VrZFP4	1.3844	2.0556	1.48483
VrZFP46	VrZFP26	0.7591	1.1137	1.46713
VrZFP47	VrZFP22	1.2369	1.8113	1.46439
VrZFP4	VrZFP12	0.8848	1.2882	1.45592
VrZFP29	VrZFP36	0.7631	1.1004	1.44201
VrZFP30	VrZFP36	0.7631	1.1004	1.44201
VrZFP44	VrZFP50	0.3806	0.5486	1.44141
VrZFP13	VrZFP4	1.9476	2.8064	1.44095
VrZFP5	VrZFP17	1.4153	2.0371	1.43934
VrZFP6	VrZFP17	1.4153	2.0371	1.43934
VrZFP16	VrZFP9	0.3895	0.5543	1.42311
VrZFP46	VrZFP53	0.9699	1.3791	1.4219
VrZFP50	VrZFP39	0.6284	0.8888	1.41439
VrZFP27	VrZFP34	1.1504	1.6248	1.41238
VrZFP4	VrZFP39	0.6355	0.8939	1.40661
VrZFP25	VrZFP4	1.6479	2.3018	1.39681
VrZFP41	VrZFP49	0.9947	1.3871	1.39449
VrZFP44	VrZFP5	0.7823	1.0906	1.39409
VrZFP44	VrZFP6	0.7823	1.0906	1.39409
VrZFP21	VrZFP50	1.2882	1.7915	1.3907
VrZFP21	VrZFP48	1.6662	2.3152	1.38951
VrZFP16	VrZFP15	1.0837	1.5019	1.3859
VrZFP53	VrZFP49	1.6666	2.3086	1.38522
VrZFP33	VrZFP48	2.6965	3.7242	1.38112
VrZFP28	VrZFP42	1.0101	1.3937	1.37976
VrZFP31	VrZFP36	0.854	1.1774	1.37869
VrZFP42	VrZFP33	1.1957	1.6479	1.37819
VrZFP35	VrZFP3	2.6828	3.6759	1.37017
VrZFP35	VrZFP2	2.6828	3.6759	1.37017
VrZFP22	VrZFP54	1.6479	2.2497	1.36519
VrZFP46	VrZFP37	0.8042	1.0885	1.35352
VrZFP13	VrZFP50	1.2007	1.6239	1.35246
VrZFP13	VrZFP44	2.0014	2.6982	1.34816
VrZFP12	VrZFP32	1.0124	1.3638	1.3471
VrZFP14	VrZFP31	0.5716	0.7693	1.34587
VrZFP20	VrZFP41	2.7082	3.6212	1.33712
VrZFP5	VrZFP49	2.7387	3.6574	1.33545
VrZFP6	VrZFP49	2.7387	3.6574	1.33545
VrZFP1	VrZFP38	1.468	1.9506	1.32875
VrZFP21	VrZFP26	1.2136	1.6124	1.32861
VrZFP5	VrZFP1	1.3273	1.7613	1.32698
VrZFP6	VrZFP1	1.3273	1.7613	1.32698
VrZFP42	VrZFP45	2.0637	2.7347	1.32514
VrZFP10	VrZFP3	1.2139	1.6071	1.32391
VrZFP10	VrZFP2	1.2139	1.6071	1.32391
VrZFP42	VrZFP20	1.7225	2.2772	1.32203
VrZFP37	VrZFP33	1.0267	1.356	1.32074
VrZFP40	VrZFP46	1.4955	1.9685	1.31628
VrZFP37	VrZFP36	0.824	1.0837	1.31517
VrZFP10	VrZFP36	1.5011	1.9733	1.31457
VrZFP24	VrZFP32	1.5199	1.9941	1.31199
VrZFP14	VrZFP45	0.5876	0.7704	1.3111
VrZFP14	VrZFP1	0.9492	1.2386	1.30489
VrZFP53	VrZFP37	0.5489	0.715	1.30261
VrZFP40	VrZFP15	1.3587	1.7658	1.29962
VrZFP10	VrZFP14	1.5112	1.9579	1.29559
VrZFP24	VrZFP16	1.2437	1.6113	1.29557
VrZFP24	VrZFP50	0.9682	1.2514	1.2925
VrZFP25	VrZFP34	1.3604	1.7483	1.28514
VrZFP41	VrZFP54	2.0538	2.6341	1.28255
VrZFP32	VrZFP1	1.53	1.9498	1.27438
VrZFP8	VrZFP23	0.9691	1.2284	1.26757
VrZFP7	VrZFP23	0.9691	1.2284	1.26757
VrZFP13	VrZFP34	1.2609	1.5895	1.26061
VrZFP44	VrZFP37	0.6427	0.8094	1.25937
VrZFP8	VrZFP31	1.2536	1.5758	1.25702
VrZFP7	VrZFP31	1.2536	1.5758	1.25702
VrZFP50	VrZFP11	1.3844	1.7343	1.25274
VrZFP38	VrZFP9	1.1583	1.4429	1.2457
VrZFP31	VrZFP15	0.9255	1.1482	1.24063
VrZFP8	VrZFP26	0.8566	1.0622	1.24002
VrZFP7	VrZFP26	0.8566	1.0622	1.24002
VrZFP52	VrZFP1	1.7847	2.2044	1.23517
VrZFP24	VrZFP38	1.5714	1.9379	1.23323
VrZFP50	VrZFP14	0.7539	0.9222	1.22324
VrZFP17	VrZFP15	1.2989	1.5773	1.21434
VrZFP38	VrZFP11	1.0862	1.3131	1.20889
VrZFP27	VrZFP31	1.4282	1.7225	1.20606
VrZFP32	VrZFP41	0.3831	0.4608	1.20282
VrZFP27	VrZFP9	1.436	1.7235	1.20021
VrZFP13	VrZFP15	1.3137	1.576	1.19967
VrZFP24	VrZFP39	1.1071	1.3241	1.19601
VrZFP25	VrZFP31	1.6068	1.9158	1.19231
VrZFP21	VrZFP4	1.4467	1.7249	1.1923
VrZFP12	VrZFP41	1.2003	1.431	1.1922
VrZFP53	VrZFP39	0.445	0.5303	1.19169
VrZFP21	VrZFP1	1.6031	1.9084	1.19044
VrZFP8	VrZFP45	1.2071	1.4299	1.18457
VrZFP7	VrZFP45	1.2071	1.4299	1.18457
VrZFP47	VrZFP14	1.2071	1.4248	1.18035
VrZFP13	VrZFP17	1.8591	2.185	1.1753
VrZFP1	VrZFP15	1.2141	1.4237	1.17264
VrZFP25	VrZFP29	1.6254	1.9009	1.1695
VrZFP25	VrZFP30	1.6254	1.9009	1.1695
VrZFP46	VrZFP12	1.0397	1.2131	1.16678
VrZFP41	VrZFP45	0.4891	0.5698	1.165
VrZFP24	VrZFP23	1.2268	1.4239	1.16066
VrZFP50	VrZFP31	1.1281	1.3089	1.16027
VrZFP28	VrZFP16	1.3484	1.555	1.15322
VrZFP5	VrZFP31	0.9086	1.0468	1.1521
VrZFP6	VrZFP31	0.9086	1.0468	1.1521
VrZFP41	VrZFP9	0.3961	0.4556	1.15021
VrZFP39	VrZFP32	0.854	0.9745	1.1411
VrZFP47	VrZFP33	2.9917	3.4114	1.14029
VrZFP10	VrZFP5	1.2424	1.4141	1.1382
VrZFP10	VrZFP6	1.2424	1.4141	1.1382
VrZFP50	VrZFP51	1.1423	1.3	1.13805
VrZFP50	VrZFP17	1.1486	1.303	1.13442
VrZFP47	VrZFP3	1.2488	1.4129	1.13141
VrZFP47	VrZFP2	1.2488	1.4129	1.13141
VrZFP8	VrZFP14	0.6987	0.7899	1.13053
VrZFP7	VrZFP14	0.6987	0.7899	1.13053
VrZFP45	VrZFP36	0.8065	0.9103	1.1287
VrZFP19	VrZFP9	2.2645	2.5524	1.12714
VrZFP44	VrZFP14	0.75	0.8447	1.12627
VrZFP4	VrZFP45	0.9978	1.1233	1.12578
VrZFP33	VrZFP49	1.5157	1.6994	1.1212
VrZFP4	VrZFP32	1.263	1.4141	1.11964
VrZFP46	VrZFP3	1.2609	1.4105	1.11865
VrZFP46	VrZFP2	1.2609	1.4105	1.11865
VrZFP39	VrZFP17	0.7557	0.8452	1.11843
VrZFP50	VrZFP34	1.0063	1.1113	1.10434
VrZFP50	VrZFP36	0.8753	0.9665	1.10419
VrZFP50	VrZFP23	1.0852	1.1955	1.10164
VrZFP4	VrZFP43	1.53	1.6843	1.10085
VrZFP38	VrZFP45	0.7662	0.8423	1.09932
VrZFP13	VrZFP26	1.9543	2.1417	1.09589
VrZFP46	VrZFP38	1.0899	1.1936	1.09515
VrZFP10	VrZFP8	1.1765	1.2882	1.09494
VrZFP10	VrZFP7	1.1765	1.2882	1.09494
VrZFP8	VrZFP34	1.1765	1.2882	1.09494
VrZFP7	VrZFP34	1.1765	1.2882	1.09494
VrZFP35	VrZFP18	1.5406	1.6854	1.09399
VrZFP37	VrZFP23	1.7146	1.8741	1.09302
VrZFP35	VrZFP22	1.952	2.1329	1.09267
VrZFP20	VrZFP29	1.5429	1.6776	1.0873
VrZFP20	VrZFP30	1.5429	1.6776	1.0873
VrZFP21	VrZFP15	1.7285	1.8745	1.08447
VrZFP8	VrZFP22	1.4107	1.5206	1.0779
VrZFP7	VrZFP22	1.4107	1.5206	1.0779
VrZFP46	VrZFP22	1.0276	1.1054	1.07571
VrZFP3	VrZFP9	2.3422	2.5194	1.07566
VrZFP2	VrZFP9	2.3422	2.5194	1.07566
VrZFP53	VrZFP16	1.1086	1.1911	1.07442
VrZFP41	VrZFP31	0.4172	0.4481	1.07407
VrZFP5	VrZFP36	1.0318	1.1062	1.07211
VrZFP6	VrZFP36	1.0318	1.1062	1.07211
VrZFP46	VrZFP54	1.5615	1.6715	1.07045
VrZFP32	VrZFP15	1.3089	1.3956	1.06624
VrZFP8	VrZFP18	0.7339	0.7808	1.06391
VrZFP7	VrZFP18	0.7339	0.7808	1.06391
VrZFP14	VrZFP34	0.965	1.0261	1.06332
VrZFP37	VrZFP17	1.0381	1.1035	1.063
VrZFP14	VrZFP32	1.3107	1.3925	1.06241
VrZFP34	VrZFP49	1.5756	1.6728	1.06169
VrZFP13	VrZFP16	1.7658	1.8621	1.05454
VrZFP13	VrZFP36	2.0132	2.1167	1.05141
VrZFP50	VrZFP26	0.6487	0.6812	1.0501
VrZFP47	VrZFP20	1.4417	1.5134	1.04973
VrZFP12	VrZFP11	0.9745	1.0225	1.04926
VrZFP22	VrZFP36	0.8548	0.8899	1.04106
VrZFP8	VrZFP15	0.8557	0.8894	1.03938
VrZFP7	VrZFP15	0.8557	0.8894	1.03938
VrZFP5	VrZFP51	2.3999	2.4928	1.03871
VrZFP6	VrZFP51	2.3999	2.4928	1.03871
VrZFP26	VrZFP32	0.9868	1.0214	1.03506
VrZFP12	VrZFP34	1.7912	1.8491	1.03232
VrZFP14	VrZFP18	0.7062	0.7248	1.02634
VrZFP35	VrZFP16	2.0508	2.101	1.02448
VrZFP42	VrZFP23	1.3484	1.3803	1.02366
VrZFP15	VrZFP36	0.9313	0.9487	1.01868
VrZFP50	VrZFP33	1.0763	1.0908	1.01347
VrZFP25	VrZFP21	0.6284	0.6296	1.00191
VrZFP27	VrZFP29	0.824	0.824	1
VrZFP27	VrZFP30	0.824	0.824	1
VrZFP1	VrZFP51	1.6479	1.6479	1
VrZFP24	VrZFP44	2.0927	2.0875	0.997515
VrZFP26	VrZFP29	0.7733	0.7695	0.995086
VrZFP26	VrZFP30	0.7733	0.7695	0.995086
VrZFP24	VrZFP41	1.8547	1.8302	0.98679
VrZFP28	VrZFP52	0.4131	0.4065	0.984023
VrZFP5	VrZFP29	0.7326	0.717	0.978706
VrZFP5	VrZFP30	0.7326	0.717	0.978706
VrZFP6	VrZFP29	0.7326	0.717	0.978706
VrZFP6	VrZFP30	0.7326	0.717	0.978706
VrZFP23	VrZFP9	0.6401	0.6263	0.978441
VrZFP19	VrZFP16	1.8685	1.8264	0.977469
VrZFP40	VrZFP13	1.1942	1.1638	0.974544
VrZFP13	VrZFP22	1.6877	1.6358	0.969248
VrZFP4	VrZFP37	0.903	0.8748	0.968771
VrZFP13	VrZFP42	0.792	0.7619	0.961995
VrZFP13	VrZFP46	2.5509	2.4477	0.959544
VrZFP32	VrZFP34	0.5659	0.5428	0.95918
VrZFP12	VrZFP53	0.2461	0.2353	0.956115
VrZFP17	VrZFP45	0.7975	0.7612	0.954483
VrZFP20	VrZFP21	0.6148	0.5801	0.943559
VrZFP34	VrZFP45	0.8052	0.7595	0.943244
VrZFP19	VrZFP13	0.9868	0.9303	0.942744
VrZFP4	VrZFP3	1.3257	1.2452	0.939277
VrZFP4	VrZFP2	1.3257	1.2452	0.939277
VrZFP24	VrZFP15	1.1411	1.0688	0.93664
VrZFP48	VrZFP15	1.9293	1.8038	0.934951
VrZFP31	VrZFP48	1.5793	1.471	0.931425
VrZFP19	VrZFP46	2.2083	2.0556	0.930852
VrZFP17	VrZFP9	0.5393	0.5018	0.930465
VrZFP9	VrZFP45	0.8151	0.7552	0.926512
VrZFP8	VrZFP1	1.5987	1.4766	0.923625
VrZFP7	VrZFP1	1.5987	1.4766	0.923625
VrZFP27	VrZFP33	1.16	1.068	0.92069
VrZFP33	VrZFP9	0.5445	0.5003	0.918825
VrZFP8	VrZFP4	0.6735	0.6172	0.916407
VrZFP7	VrZFP4	0.6735	0.6172	0.916407
VrZFP8	VrZFP38	1.0915	0.9956	0.912139
VrZFP7	VrZFP38	1.0915	0.9956	0.912139
VrZFP50	VrZFP38	1.2625	1.1494	0.910416
VrZFP13	VrZFP24	0.9446	0.8597	0.910121
VrZFP3	VrZFP5	1.6106	1.4645	0.909288
VrZFP3	VrZFP6	1.6106	1.4645	0.909288
VrZFP2	VrZFP5	1.6106	1.4645	0.909288
VrZFP2	VrZFP6	1.6106	1.4645	0.909288
VrZFP19	VrZFP4	2.6604	2.4183	0.908999
VrZFP53	VrZFP38	0.7288	0.6598	0.905324
VrZFP40	VrZFP33	1.7847	1.613	0.903793
VrZFP39	VrZFP29	0.8954	0.8067	0.900938
VrZFP39	VrZFP30	0.8954	0.8067	0.900938
VrZFP12	VrZFP39	0.7823	0.7041	0.900038
VrZFP26	VrZFP5	0.6397	0.5716	0.893544
VrZFP26	VrZFP6	0.6397	0.5716	0.893544
VrZFP37	VrZFP43	1.3844	1.2368	0.893383
VrZFP29	VrZFP32	1.1102	0.9865	0.888579
VrZFP30	VrZFP32	1.1102	0.9865	0.888579
VrZFP37	VrZFP41	1.2827	1.1395	0.88836
VrZFP53	VrZFP29	0.9061	0.8038	0.887099
VrZFP53	VrZFP30	0.9061	0.8038	0.887099
VrZFP53	VrZFP33	1.1938	1.0585	0.886664
VrZFP37	VrZFP16	1.3887	1.2297	0.885504
VrZFP5	VrZFP33	1.6479	1.4564	0.883791
VrZFP6	VrZFP33	1.6479	1.4564	0.883791
VrZFP47	VrZFP45	2.3026	2.031	0.882046
VrZFP19	VrZFP15	2.0219	1.7831	0.881893
VrZFP37	VrZFP45	0.6476	0.5681	0.877239
VrZFP49	VrZFP45	1.5112	1.3248	0.876654
VrZFP47	VrZFP25	1.4066	1.2309	0.875089
VrZFP4	VrZFP18	1.1213	0.9786	0.872737
VrZFP19	VrZFP28	1.2989	1.1327	0.872046
VrZFP48	VrZFP54	1.4113	1.2254	0.868277
VrZFP29	VrZFP45	1.053	0.9138	0.867806
VrZFP30	VrZFP45	1.053	0.9138	0.867806
VrZFP28	VrZFP45	2.0485	1.7715	0.864779
VrZFP50	VrZFP16	1.3144	1.1326	0.861686
VrZFP32	VrZFP31	0.8634	0.7431	0.860667
VrZFP44	VrZFP22	1.3214	1.1368	0.8603
VrZFP14	VrZFP41	0.9926	0.8515	0.857848
VrZFP12	VrZFP26	0.7575	0.6497	0.85769
VrZFP47	VrZFP41	1.551	1.3276	0.855964
VrZFP44	VrZFP15	0.7112	0.6067	0.853065
VrZFP46	VrZFP17	1.0684	0.9102	0.851928
VrZFP5	VrZFP18	1.0688	0.9081	0.849644
VrZFP6	VrZFP18	1.0688	0.9081	0.849644
VrZFP16	VrZFP18	1.147	0.9731	0.848387
VrZFP31	VrZFP45	0.8714	0.7392	0.84829
VrZFP50	VrZFP4	0.874	0.7405	0.847254
VrZFP29	VrZFP22	1.4481	1.2247	0.845729
VrZFP30	VrZFP22	1.4481	1.2247	0.845729
VrZFP34	VrZFP48	1.7056	1.4391	0.84375
VrZFP47	VrZFP5	1.89	1.5905	0.841534
VrZFP47	VrZFP6	1.89	1.5905	0.841534
VrZFP24	VrZFP34	2.4078	2.01	0.834787
VrZFP4	VrZFP36	1.0098	0.8428	0.834621
VrZFP46	VrZFP14	1.0929	0.906	0.828987
VrZFP29	VrZFP31	1.4706	1.2189	0.828845
VrZFP30	VrZFP31	1.4706	1.2189	0.828845
VrZFP15	VrZFP38	1.1734	0.9718	0.828192
VrZFP46	VrZFP16	1.3587	1.1213	0.825274
VrZFP39	VrZFP15	0.8337	0.688	0.825237
VrZFP29	VrZFP34	1.4829	1.2188	0.821903
VrZFP30	VrZFP34	1.4829	1.2188	0.821903
VrZFP4	VrZFP5	1.1887	0.9622	0.809456
VrZFP4	VrZFP6	1.1887	0.9622	0.809456
VrZFP29	VrZFP1	1.2954	1.0473	0.808476
VrZFP30	VrZFP1	1.2954	1.0473	0.808476
VrZFP13	VrZFP25	1.1161	0.8974	0.80405
VrZFP28	VrZFP24	1.6308	1.2964	0.794947
VrZFP4	VrZFP22	1.2136	0.9598	0.79087
VrZFP32	VrZFP22	0.8645	0.6812	0.78797
VrZFP37	VrZFP9	1.3107	1.0291	0.785153
VrZFP47	VrZFP34	2.0093	1.5754	0.784054
VrZFP12	VrZFP37	0.9345	0.7287	0.779775
VrZFP27	VrZFP18	1.8292	1.4213	0.777006
VrZFP21	VrZFP34	2.031	1.5695	0.772772
VrZFP41	VrZFP38	1.8474	1.4259	0.771842
VrZFP50	VrZFP15	0.7166	0.551	0.768909
VrZFP35	VrZFP36	1.6877	1.2952	0.767435
VrZFP52	VrZFP42	1.1445	0.8776	0.766798
VrZFP4	VrZFP23	1.1615	0.8899	0.766164
VrZFP50	VrZFP9	1.0844	0.83	0.7654
VrZFP34	VrZFP31	0.6284	0.4809	0.765277
VrZFP44	VrZFP36	1.2503	0.9568	0.765256
VrZFP53	VrZFP36	1.0124	0.7741	0.764619
VrZFP14	VrZFP23	1.4558	1.1099	0.762399
VrZFP40	VrZFP42	1.1604	0.8822	0.760255
VrZFP42	VrZFP39	2.2834	1.7269	0.756284
VrZFP10	VrZFP25	1.3604	1.0286	0.756101
VrZFP16	VrZFP45	1.015	0.7667	0.755369
VrZFP18	VrZFP45	0.888	0.6683	0.75259
VrZFP5	VrZFP43	2.3296	1.7476	0.750172
VrZFP6	VrZFP43	2.3296	1.7476	0.750172
VrZFP4	VrZFP34	1.4727	1.0984	0.745841
VrZFP44	VrZFP29	0.913	0.6808	0.745674
VrZFP44	VrZFP30	0.913	0.6808	0.745674
VrZFP16	VrZFP49	1.7225	1.2793	0.7427
VrZFP18	VrZFP9	0.7874	0.584	0.741681
VrZFP29	VrZFP41	1.4925	1.1027	0.738827
VrZFP30	VrZFP41	1.4925	1.1027	0.738827
VrZFP52	VrZFP20	1.1115	0.8209	0.738552
VrZFP37	VrZFP54	2.6933	1.9886	0.738351
VrZFP40	VrZFP37	2.6876	1.9793	0.736456
VrZFP17	VrZFP48	1.895	1.3942	0.735726
VrZFP22	VrZFP45	0.7962	0.5822	0.731223
VrZFP34	VrZFP1	2.7242	1.9918	0.73115
VrZFP13	VrZFP20	1.2007	0.8778	0.731074
VrZFP39	VrZFP43	3.25	2.3623	0.726862
VrZFP44	VrZFP39	0.8128	0.5884	0.723917
VrZFP50	VrZFP22	1.411	1.0184	0.721758
VrZFP23	VrZFP48	1.7706	1.2778	0.721676
VrZFP53	VrZFP11	1.5252	1.1001	0.721282
VrZFP4	VrZFP38	1.7847	1.2865	0.720849
VrZFP53	VrZFP22	1.3128	0.946	0.720597
VrZFP39	VrZFP16	0.9926	0.715	0.72033
VrZFP47	VrZFP16	2.1526	1.5472	0.718759
VrZFP27	VrZFP39	0.7614	0.5468	0.718151
VrZFP37	VrZFP39	0.6587	0.4726	0.717474
VrZFP8	VrZFP29	1.4352	1.0256	0.714604
VrZFP8	VrZFP30	1.4352	1.0256	0.714604
VrZFP7	VrZFP29	1.4352	1.0256	0.714604
VrZFP7	VrZFP30	1.4352	1.0256	0.714604
VrZFP12	VrZFP33	1.4194	1.0133	0.713893
VrZFP52	VrZFP25	1.1452	0.8149	0.711579
VrZFP26	VrZFP33	1.4191	1.0064	0.709182
VrZFP28	VrZFP17	2.1631	1.5338	0.709075
VrZFP8	VrZFP33	1.8208	1.2874	0.707052
VrZFP7	VrZFP33	1.8208	1.2874	0.707052
VrZFP37	VrZFP26	0.6166	0.4348	0.705157
VrZFP8	VrZFP36	1.692	1.18	0.6974
VrZFP7	VrZFP36	1.692	1.18	0.6974
VrZFP13	VrZFP21	1.246	0.8681	0.696709
VrZFP50	VrZFP3	1.4561	1.0039	0.689444
VrZFP50	VrZFP2	1.4561	1.0039	0.689444
VrZFP16	VrZFP32	0.6735	0.4634	0.688048
VrZFP27	VrZFP26	0.898	0.6177	0.687862
VrZFP8	VrZFP39	1.3793	0.943	0.68368
VrZFP7	VrZFP39	1.3793	0.943	0.68368
VrZFP52	VrZFP21	1.5756	1.0763	0.683105
VrZFP27	VrZFP51	1.6031	1.0927	0.681617
VrZFP20	VrZFP43	2.9034	1.9755	0.680409
VrZFP39	VrZFP11	3.4463	2.3439	0.680121
VrZFP52	VrZFP34	2.8747	1.9505	0.678506
VrZFP18	VrZFP43	2.5401	1.7221	0.677965
VrZFP27	VrZFP53	0.4282	0.2902	0.677721
VrZFP8	VrZFP37	0.9178	0.62	0.675528
VrZFP7	VrZFP37	0.9178	0.62	0.675528
VrZFP26	VrZFP34	1.0448	0.7047	0.674483
VrZFP34	VrZFP36	1.7337	1.1681	0.673761
VrZFP13	VrZFP39	2.5319	1.7049	0.673368
VrZFP8	VrZFP50	0.9899	0.6651	0.671886
VrZFP7	VrZFP50	0.9899	0.6651	0.671886
VrZFP19	VrZFP52	1.4842	0.9898	0.666891
VrZFP46	VrZFP15	0.7962	0.5307	0.666541
VrZFP34	VrZFP9	0.9219	0.6138	0.665799
VrZFP18	VrZFP15	1.6126	1.064	0.659804
VrZFP12	VrZFP38	1.0059	0.663	0.659111
VrZFP24	VrZFP10	1.5088	0.9909	0.656747
VrZFP12	VrZFP36	1.3144	0.861	0.655052
VrZFP45	VrZFP11	3.5521	2.3143	0.65153
VrZFP12	VrZFP29	0.9472	0.617	0.651394
VrZFP12	VrZFP30	0.9472	0.617	0.651394
VrZFP50	VrZFP18	1.0013	0.6518	0.650954
VrZFP31	VrZFP38	3.0323	1.9615	0.646869
VrZFP53	VrZFP41	1.5366	0.9921	0.645646
VrZFP14	VrZFP15	1.007	0.6478	0.643297
VrZFP47	VrZFP36	1.8052	1.1587	0.641868
VrZFP16	VrZFP48	2.3373	1.4994	0.641509
VrZFP13	VrZFP47	1.3341	0.855	0.640881
VrZFP13	VrZFP28	0.477	0.3057	0.640881
VrZFP18	VrZFP49	1.6479	1.054	0.639602
VrZFP32	VrZFP9	0.9442	0.6013	0.636835
VrZFP27	VrZFP38	1.0397	0.6589	0.633741
VrZFP8	VrZFP32	1.6911	1.0716	0.63367
VrZFP7	VrZFP32	1.6911	1.0716	0.63367
VrZFP37	VrZFP15	1.2519	0.7908	0.63168
VrZFP25	VrZFP43	2.7242	1.7203	0.631488
VrZFP37	VrZFP5	0.8959	0.563	0.628418
VrZFP37	VrZFP6	0.8959	0.563	0.628418
VrZFP8	VrZFP27	2.2162	1.3915	0.627877
VrZFP7	VrZFP27	2.2162	1.3915	0.627877
VrZFP26	VrZFP36	1.6861	1.0569	0.626831
VrZFP24	VrZFP53	1.4533	0.9088	0.625335
VrZFP24	VrZFP12	2.7019	1.6857	0.623894
VrZFP18	VrZFP36	1.5769	0.9772	0.619697
VrZFP44	VrZFP38	1.0666	0.658	0.616914
VrZFP44	VrZFP26	1.1281	0.6932	0.614485
VrZFP37	VrZFP29	1.2144	0.7458	0.61413
VrZFP37	VrZFP30	1.2144	0.7458	0.61413
VrZFP19	VrZFP36	2.4531	1.5036	0.612939
VrZFP37	VrZFP22	1.89	1.1515	0.609259
VrZFP39	VrZFP5	1.1358	0.69	0.607501
VrZFP39	VrZFP6	1.1358	0.69	0.607501
VrZFP32	VrZFP23	1.0603	0.6435	0.606904
VrZFP4	VrZFP54	2.5045	1.5179	0.606069
VrZFP26	VrZFP38	1.53	0.9151	0.598105
VrZFP4	VrZFP29	1.4194	0.8483	0.597647
VrZFP4	VrZFP30	1.4194	0.8483	0.597647
VrZFP8	VrZFP41	2.3056	1.3753	0.596504
VrZFP7	VrZFP41	2.3056	1.3753	0.596504
VrZFP52	VrZFP47	1.4153	0.8424	0.595209
VrZFP39	VrZFP36	1.7787	1.0549	0.593074
VrZFP40	VrZFP18	2.5459	1.5059	0.5915
VrZFP41	VrZFP15	2.0888	1.2322	0.589908
VrZFP18	VrZFP33	0.8145	0.4797	0.58895
VrZFP29	VrZFP16	2.3272	1.3694	0.588432
VrZFP30	VrZFP16	2.3272	1.3694	0.588432
VrZFP37	VrZFP34	1.952	1.1461	0.587141
VrZFP31	VrZFP9	1.1686	0.6812	0.58292
VrZFP27	VrZFP37	1.2648	0.7343	0.580566
VrZFP16	VrZFP33	1.1755	0.6779	0.576691
VrZFP53	VrZFP14	1.1102	0.6375	0.574221
VrZFP44	VrZFP17	1.8426	1.0576	0.573972
VrZFP20	VrZFP50	4.021	2.3075	0.573862
VrZFP15	VrZFP9	1.9612	1.125	0.573628
VrZFP22	VrZFP23	1.1225	0.6433	0.573096
VrZFP46	VrZFP36	1.4594	0.8362	0.572975
VrZFP26	VrZFP17	1.6869	0.965	0.572055
VrZFP46	VrZFP51	2.0093	1.1489	0.571791
VrZFP37	VrZFP18	1.2667	0.724	0.571564
VrZFP41	VrZFP23	0.8454	0.4823	0.570499
VrZFP19	VrZFP5	1.9841	1.1319	0.570485
VrZFP19	VrZFP6	1.9841	1.1319	0.570485
VrZFP40	VrZFP8	3.4233	1.9491	0.569363
VrZFP40	VrZFP7	3.4233	1.9491	0.569363
VrZFP53	VrZFP9	1.9926	1.1341	0.569156
VrZFP19	VrZFP47	2.0108	1.1386	0.566242
VrZFP34	VrZFP15	2.3885	1.3514	0.565794
VrZFP21	VrZFP37	2.1883	1.2377	0.565599
VrZFP27	VrZFP36	2.1883	1.2377	0.565599
VrZFP41	VrZFP22	0.3628	0.2049	0.564774
VrZFP34	VrZFP23	0.69	0.388	0.562319
VrZFP40	VrZFP48	1.3721	0.7704	0.561475
VrZFP37	VrZFP32	3.4186	1.9095	0.558562
VrZFP12	VrZFP5	1.1358	0.6322	0.556612
VrZFP12	VrZFP6	1.1358	0.6322	0.556612
VrZFP40	VrZFP10	1.9091	1.0555	0.552878
VrZFP35	VrZFP29	2.4829	1.3631	0.548995
VrZFP35	VrZFP30	2.4829	1.3631	0.548995
VrZFP14	VrZFP9	1.4113	0.7743	0.548643
VrZFP12	VrZFP31	2.2627	1.2374	0.546869
VrZFP8	VrZFP44	0.6603	0.3597	0.544752
VrZFP7	VrZFP44	0.6603	0.3597	0.544752
VrZFP44	VrZFP43	1.8153	0.9885	0.544538
VrZFP24	VrZFP4	2.2171	1.2071	0.54445
VrZFP31	VrZFP23	1.2519	0.6799	0.543094
VrZFP47	VrZFP31	2.5045	1.3573	0.541944
VrZFP24	VrZFP8	3.1175	1.6724	0.536455
VrZFP24	VrZFP7	3.1175	1.6724	0.536455
VrZFP20	VrZFP8	2.8324	1.5105	0.533293
VrZFP20	VrZFP7	2.8324	1.5105	0.533293
VrZFP10	VrZFP21	1.4594	0.7781	0.533164
VrZFP26	VrZFP43	3.1756	1.6841	0.530325
VrZFP41	VrZFP36	1.9496	1.0301	0.528365
VrZFP34	VrZFP41	0.3015	0.1588	0.5267
VrZFP16	VrZFP23	1.1933	0.6263	0.524847
VrZFP17	VrZFP18	1.6869	0.8812	0.522378
VrZFP53	VrZFP31	2.5824	1.3468	0.52153
VrZFP14	VrZFP29	1.311	0.6761	0.515713
VrZFP14	VrZFP30	1.311	0.6761	0.515713
VrZFP17	VrZFP32	0.903	0.4608	0.510299
VrZFP38	VrZFP36	1.411	0.7194	0.509851
VrZFP14	VrZFP33	1.8842	0.9547	0.506687
VrZFP40	VrZFP24	1.5088	0.7568	0.501591
VrZFP50	VrZFP46	1.2424	0.6191	0.49831
VrZFP29	VrZFP15	1.5345	0.7636	0.497621
VrZFP30	VrZFP15	1.5345	0.7636	0.497621
VrZFP28	VrZFP50	4.6065	2.2773	0.494367
VrZFP22	VrZFP9	1.2488	0.6157	0.493033
VrZFP17	VrZFP33	1.5386	0.7573	0.492201
VrZFP53	VrZFP15	2.07	1.0186	0.492077
VrZFP10	VrZFP47	1.0252	0.5044	0.492002
VrZFP40	VrZFP28	3.0323	1.4757	0.48666
VrZFP28	VrZFP34	3.0323	1.4757	0.48666
VrZFP53	VrZFP18	2.2834	1.1086	0.485504
VrZFP4	VrZFP15	0.9286	0.4497	0.484277
VrZFP42	VrZFP15	2.4477	1.1755	0.480247
VrZFP27	VrZFP11	3.1308	1.5011	0.479462
VrZFP20	VrZFP22	3.4905	1.6719	0.478986
VrZFP44	VrZFP4	1.2003	0.5699	0.474798
VrZFP50	VrZFP29	1.7441	0.8269	0.474113
VrZFP50	VrZFP30	1.7441	0.8269	0.474113
VrZFP32	VrZFP33	1.3678	0.6472	0.473169
VrZFP46	VrZFP18	1.4757	0.6982	0.473131
VrZFP10	VrZFP20	1.7396	0.821	0.471948
VrZFP5	VrZFP23	2.3731	1.1178	0.471029
VrZFP6	VrZFP23	2.3731	1.1178	0.471029
VrZFP44	VrZFP32	2.0108	0.9471	0.471007
VrZFP29	VrZFP17	2.6011	1.223	0.470186
VrZFP30	VrZFP17	2.6011	1.223	0.470186
VrZFP29	VrZFP38	1.7822	0.8355	0.468803
VrZFP30	VrZFP38	1.7822	0.8355	0.468803
VrZFP4	VrZFP41	2.1631	1.0081	0.466044
VrZFP53	VrZFP26	0.9745	0.4531	0.464956
VrZFP51	VrZFP38	2.2592	1.0483	0.464014
VrZFP12	VrZFP27	0.4674	0.2167	0.463629
VrZFP4	VrZFP46	0.4562	0.2107	0.461859
VrZFP37	VrZFP31	1.9104	0.8705	0.455664
VrZFP14	VrZFP48	4.1381	1.8794	0.45417
VrZFP12	VrZFP18	2.6632	1.2051	0.452501
VrZFP5	VrZFP38	1.5651	0.7073	0.45192
VrZFP6	VrZFP38	1.5651	0.7073	0.45192
VrZFP12	VrZFP15	2.4816	1.096	0.441651
VrZFP35	VrZFP28	2.7019	1.1929	0.441504
VrZFP22	VrZFP49	2.7019	1.1929	0.441504
VrZFP24	VrZFP26	2.9489	1.2982	0.440232
VrZFP44	VrZFP34	2.3554	1.0335	0.438779
VrZFP14	VrZFP17	2.5459	1.1008	0.432381
VrZFP52	VrZFP48	2.4719	1.0636	0.430276
[truncated: 79 more rows]
