# Supplementary material for: Genome-Wide Identification and Analysis of the Genes Encoding Q-Type C2H2 Zinc Finger Proteins in Grapevine
Source: Int J Mol Sci. 2023 Oct 14;24(20):15180. doi: 10.3390/ijms242015180 (PMC10607507; doi:10.3390/ijms242015180)
Supplement: Supplementary file 1 [file ijms-24-15180-s001.zip › Table S5.xlsx]

## Sheet: Sheet1
Table S5 The interspecies collinearity analysis between the VvZFPs and the other five species
Arabidopsis thaliana	Vitis vinifera	Malus domestica	Vitis vinifera	Mlusa acuminata	Vitis vinifera	Prunus persica	Vitis vinifera	Solanum lycopersicum	Vitis vinifera
AT1G13400	VvZFP2	MD01G0110000	VvZFP40	Ma01_t14330	VvZFP2	ONI31417	VvZFP2	Solyc01g010410	VvZFP1
AT1G68360	VvZFP3	MD01G0077500	VvZFP41	Ma02_t24570	VvZFP2	ONI31449	VvZFP3	Solyc01g090830	VvZFP45
AT1G26590	VvZFP1	MD01G0097600	VvZFP39	Ma02_t18210	VvZFP40	ONI31882	VvZFP4	Solyc01g107170	VvZFP49
AT1G68480	VvZFP2	MD01G0110000	VvZFP17	Ma02_t07070	VvZFP10	ONI30593	VvZFP5	Solyc01g107430	VvZFP50
AT1G10480	VvZFP5	MD01G0077500	VvZFP23	Ma02_t18210	VvZFP17	ONI30951	VvZFP1	Solyc01g090840	VvZFP52
AT1G67030	VvZFP3	MD01G0110000	VvZFP34	Ma02_t18210	VvZFP33	ONI27457	VvZFP38	Solyc01g107170	VvZFP9
AT1G67030	VvZFP43	MD01G0077500	VvZFP35	Ma03_t19630	VvZFP50	ONI30593	VvZFP44	Solyc01g107430	VvZFP8
AT1G26610	VvZFP48	MD10G0082400	VvZFP50	Ma04_t39270	VvZFP1	ONI31449	VvZFP43	Solyc01g060420	VvZFP11
AT1G27730	VvZFP49	MD10G0086100	VvZFP49	Ma04_t20230	VvZFP52	ONI33443	VvZFP49	Solyc01g107170	VvZFP27
AT1G49900	VvZFP9	MD10G0082400	VvZFP8	Ma05_t13300	VvZFP45	ONI33443	VvZFP9	Solyc01g107430	VvZFP28
AT1G80730	VvZFP10	MD10G0086100	VvZFP9	Ma05_t13300	VvZFP52	ONI32881	VvZFP10	Solyc10g080600	VvZFP36
AT1G80730	VvZFP37	MD10G0116700	VvZFP7	Ma06_t12820	VvZFP4	ONI26605	VvZFP12	Solyc10g084910	VvZFP33
AT2G37740	VvZFP40	MD10G0160000	VvZFP14	Ma06_t36790	VvZFP1	ONI26605	VvZFP24	Solyc11g066400	VvZFP23
AT2G45120	VvZFP46	MD10G0160100	VvZFP12	Ma06_t35330	VvZFP40	ONI33443	VvZFP27	Solyc11g073060	VvZFP15
AT2G45120	VvZFP52	MD10G0142700	VvZFP26	Ma06_t26490	VvZFP9	ONI24416	VvZFP40	Solyc12g088390	VvZFP49
AT2G28710	VvZFP15	MD10G0160000	VvZFP25	Ma06_t34860	VvZFP15	ONI21051	VvZFP42	Solyc12g088390	VvZFP9
AT2G28200	VvZFP23	MD10G0160100	VvZFP24	Ma06_t35330	VvZFP17	ONI24230	VvZFP39	Solyc12g088390	VvZFP27
AT2G37430	VvZFP15	MD10G0082400	VvZFP28	Ma06_t36230	VvZFP15	ONI22558	VvZFP45	Solyc02g088670	VvZFP48
AT2G37740	VvZFP33	MD10G0086100	VvZFP27	Ma06_t16910	VvZFP15	ONI22559	VvZFP52	Solyc03g115450	VvZFP1
AT2G41940	VvZFP36	MD11G0090600	VvZFP39	Ma06_t35330	VvZFP34	ONI24416	VvZFP16	Solyc03g113890	VvZFP5
AT3G10470	VvZFP41	MD11G0037000	VvZFP51	Ma08_t21520	VvZFP40	ONI23744	VvZFP23	Solyc03g113890	VvZFP44
AT3G53820	VvZFP40	MD11G0117500	VvZFP23	Ma08_t21520	VvZFP16	ONI24416	VvZFP33	Solyc03g115450	VvZFP48
AT3G46070	VvZFP39	MD11G0090600	VvZFP15	Ma08_t21520	VvZFP33	ONI23744	VvZFP35	Solyc03g117070	VvZFP10
AT3G60580	VvZFP45	MD11G0117500	VvZFP35	Ma08_t02330	VvZFP33	ONI21051	VvZFP30	Solyc03g117070	VvZFP37
AT3G60580	VvZFP52	MD12G0122400	VvZFP40	Ma08_t23440	VvZFP36	ONI17191	VvZFP3	Solyc04g077980	VvZFP49
AT3G19580	VvZFP9	MD12G0113100	VvZFP39	Ma09_t21900	VvZFP3	ONI19081	VvZFP1	Solyc04g077980	VvZFP9
AT3G23130	VvZFP12	MD12G0113100	VvZFP15	Ma09_t03200	VvZFP15	ONI17191	VvZFP43	Solyc04g077980	VvZFP27
AT3G53600	VvZFP15	MD12G0122400	VvZFP16	Ma10_t17910	VvZFP4	ONI16406	VvZFP10	Solyc05g006310	VvZFP5
AT3G46070	VvZFP15	MD12G0086600	VvZFP23	Ma10_t19860	VvZFP2	ONI16406	VvZFP37	Solyc05g012490	VvZFP1
AT3G49930	VvZFP27	MD12G0122400	VvZFP33	Ma10_t02320	VvZFP40	ONI08801	VvZFP1	Solyc05g009380	VvZFP2
AT3G23130	VvZFP24	MD12G0086600	VvZFP35	Ma10_t22530	VvZFP40	ONI08801	VvZFP48	Solyc05g009170	VvZFP3
AT3G23140	VvZFP25	MD12G0046400	VvZFP36	Ma10_t11760	VvZFP50	ONI06582	VvZFP52	Solyc05g055500	VvZFP41
AT3G53820	VvZFP33	MD13G0057100	VvZFP1	Ma10_t11760	VvZFP8	ONI06070	VvZFP6	Solyc05g054650	VvZFP39
AT3G58070	VvZFP36	MD13G0075300	VvZFP5	Ma10_t13660	VvZFP15	ONI03293	VvZFP39	Solyc05g006310	VvZFP44
AT4G16610	VvZFP52	MD13G0034300	VvZFP3	Ma10_t02320	VvZFP16	ONI03498	VvZFP40	Solyc05g009170	VvZFP43
AT4G17810	VvZFP6	MD13G0035900	VvZFP2	Ma10_t22530	VvZFP16	ONI00142	VvZFP40	Solyc05g012490	VvZFP48
AT5G57520	VvZFP38	MD13G0015100	VvZFP4	Ma10_t06120	VvZFP15	ONI00352	VvZFP39	Solyc05g054650	VvZFP15
AT5G04390	VvZFP41	MD13G0229500	VvZFP38	Ma10_t11760	VvZFP28	ONI02883	VvZFP50	Solyc06g075780	VvZFP39
AT5G59820	VvZFP39	MD13G0034300	VvZFP43	Ma11_t11910	VvZFP3	ONH99537	VvZFP51	Solyc06g005180	VvZFP39
AT5G06070	VvZFP40	MD13G0075300	VvZFP44	Ma11_t11970	VvZFP2	ONI02883	VvZFP8	Solyc06g060740	VvZFP52
AT5G43170	VvZFP49	MD13G0184400	VvZFP12			ONI00950	VvZFP23	Solyc06g061160	VvZFP6
AT5G67450	VvZFP49	MD13G0184400	VvZFP24			ONI03293	VvZFP15	Solyc06g068390	VvZFP10
AT5G56200	VvZFP51	MD14G0180800	VvZFP1			ONI03498	VvZFP16	Solyc06g053720	VvZFP12
AT5G67450	VvZFP9	MD14G0180800	VvZFP48			ONI00142	VvZFP16	Solyc06g075780	VvZFP15
AT5G10970	VvZFP10	MD14G0046200	VvZFP36			ONI00352	VvZFP15	Solyc06g074800	VvZFP23
AT5G25160	VvZFP10	MD15G0062400	VvZFP49			ONI02883	VvZFP28	Solyc06g083933	VvZFP25
AT5G43540	VvZFP12	MD15G0253600	VvZFP50			ONI03498	VvZFP33	Solyc07g006880	VvZFP38
AT5G59820	VvZFP15	MD15G0253600	VvZFP8			ONI00142	VvZFP33	Solyc07g066160	VvZFP51
AT5G01860	VvZFP16	MD15G0062400	VvZFP9			ONI00950	VvZFP35	Solyc07g006880	VvZFP10
AT5G06070	VvZFP16	MD15G0062400	VvZFP27			ONH97277	VvZFP7	Solyc08g078590	VvZFP52
AT5G67450	VvZFP27	MD15G0253600	VvZFP28			ONH96392	VvZFP23	Solyc08g077000	VvZFP6
AT5G48890	VvZFP26	MD16G0056600	VvZFP1			ONH96392	VvZFP35	Solyc09g011110	VvZFP40
AT5G43540	VvZFP24	MD16G0013400	VvZFP4			ONH95647	VvZFP36	Solyc09g089590	VvZFP12
AT5G06650	VvZFP36	MD16G0035700	VvZFP3			ONH91812	VvZFP50	Solyc09g011110	VvZFP16
AT5G03510	VvZFP35	MD16G0037500	VvZFP2			ONH91896	VvZFP49	Solyc09g008440	VvZFP23
AT5G06070	VvZFP33	MD16G0076100	VvZFP5			ONH91812	VvZFP8	Solyc09g066250	VvZFP25
		MD16G0035700	VvZFP43			ONH91896	VvZFP9	Solyc09g089590	VvZFP24
		MD16G0076100	VvZFP44			ONH92485	VvZFP7	Solyc09g061870	VvZFP26
		MD16G0232700	VvZFP6			ONH93350	VvZFP12	Solyc09g011110	VvZFP33
		MD16G0184800	VvZFP12			ONH92993	VvZFP26	Solyc09g008440	VvZFP35
		MD16G0184900	VvZFP14			ONH93350	VvZFP25
		MD16G0184800	VvZFP24			ONH93352	VvZFP24
		MD16G0184900	VvZFP25			ONH91812	VvZFP28
		MD17G0189300	VvZFP10			ONH91896	VvZFP27
		MD17G0189300	VvZFP37
		MD02G0154600	VvZFP50
		MD02G0154600	VvZFP8
		MD02G0154600	VvZFP28
		MD03G0082100	VvZFP39
		MD03G0035300	VvZFP51
		MD03G0070800	VvZFP16
		MD03G0082100	VvZFP15
		MD03G0107100	VvZFP23
		MD03G0070800	VvZFP33
		MD04G0106900	VvZFP40
		MD04G0094800	VvZFP39
		MD04G0057400	VvZFP52
		MD04G0094800	VvZFP15
		MD04G0106900	VvZFP16
		MD04G0074600	VvZFP23
		MD04G0106900	VvZFP33
		MD04G0074600	VvZFP35
		MD05G0079900	VvZFP49
		MD05G0079900	VvZFP9
		MD05G0111500	VvZFP7
		MD05G0168300	VvZFP12
		MD05G0148200	VvZFP26
		MD05G0168300	VvZFP24
		MD05G0079900	VvZFP27
		MD06G0164900	VvZFP1
		MD06G0164900	VvZFP48
		MD06G0048300	VvZFP52
		MD07G0168100	VvZFP40
		MD07G0032900	VvZFP42
		MD07G0137300	VvZFP41
		MD07G0159300	VvZFP39
		MD07G0093300	VvZFP45
		MD07G0093400	VvZFP52
		MD07G0168100	VvZFP17
		MD07G0168100	VvZFP33
		MD08G0073300	VvZFP49
		MD08G0073300	VvZFP9
		MD08G0050700	VvZFP10
		MD08G0073300	VvZFP27
		MD09G0056200	VvZFP1
		MD09G0056200	VvZFP48
