# Supplementary material for: Genome-Wide Identification and Analysis of the Genes Encoding Q-Type C2H2 Zinc Finger Proteins in Grapevine
Source: Int J Mol Sci. 2023 Oct 14;24(20):15180. doi: 10.3390/ijms242015180 (PMC10607507; doi:10.3390/ijms242015180)
Supplement: Supplementary file 1 [file ijms-24-15180-s001.zip › Table S6.xlsx]

## Sheet: Sheet1
Table S6 The expression levels in different tissues of VvZFPs
gene	Stem - Mature (Woody)	Root	Skin - Post Fruit Set	Skin - Veraison	Skin - Mid Ripening	Skin - Ripening	Skin - PHWI	Skin - PHWII	Skin - PHWIII	Flesh - Post Fruit Set	Flesh - Veraison	Flesh - Mid Ripening	Flesh - Ripening	Flesh - PHWI	Flesh - PHWII	Flesh - PHWIII	Flower - Young	Flower - Well Developed	Flower - Start of Flowering	Flower - Flowering	Petals	Pollen	Rachis - Post Fruit Set	Rachis - Veraison	Rachis - Mid Ripening	Rachis - Ripening	Rachis - Fruit Set	Pericarp - Fruit Set	Pericarp - Post Fruit Set	Pericarp - Veraison	Pericarp - Mid Ripening	Pericarp - Ripening	Pericarp - PHWI	Pericarp - PHWII	Pericarp - PHWIII	Tendril - Young	Tendril - Well Developed	Tendril - Fruit Set	Leaf - Senescent	Carpel	Stamen	Bud - Latent Bud	Bud - Winter Dormant	Bud - Bud Swelling Stage	Bud - Bud Burst Initial Stage	Bud - Bud Burst Later Stage	Stem - Young	Seedling	Leaf - Young
VvZFP1	5.05	9.86	16.1	22.42	13.56	27.54	6.98	6.64	10.62	22.78	33.87	31.67	15.49	7.64	6.38	20.2	19.95	16.78	12.58	7.72	6.38	8.04	23.36	9.74	7.74	6.25	26.18	19.35	16.72	26.6	10.46	5.07	4.55	4.08	11.9	22.63	28.94	6.58	13.26	13.1	25.09	15.07	4.35	10.27	10.37	18.05	11.43	10.72	3.6
VvZFP2	12.55	10.66	22.11	14.99	31.81	11.2	39.02	10.12	10.6	14.23	12.74	12.03	35.82	21.28	13.12	8.51	140.99	69.03	49.05	42.56	21.37	22.24	7.64	7.31	7.34	5.84	9.3	20.73	35.26	16.1	31.72	85.92	57.54	25.37	13.26	10.06	10.76	28.62	100.63	96.1	15.79	29.49	40.6	74.79	175.94	144.03	28.86	19.64	23.81
VvZFP3	165.7	83.61	28.51	16.29	82	15.72	52.59	15.75	17.98	11.21	21.29	27.39	38.44	29.1	25.87	34.62	10.44	37.78	10.49	15.16	6.98	16.82	32.21	25.68	27.3	28.69	34.64	23.98	25.15	24.19	54.45	43.73	75.42	51.82	29.86	18.45	23.94	26.7	197.14	17.05	6.23	15.59	93.34	54.43	15.74	20.01	33.31	38.72	8.43
VvZFP4	439.05	258.97	172.53	141.05	52.38	90.88	35.11	38.86	24.39	185.65	83.15	51.29	32.83	16.71	24.43	28.1	62.91	105.01	99.52	70.05	126.01	20.9	230.99	164.56	194.8	144.9	177.83	145.72	190.04	134.52	57.76	72.31	29.22	18.7	20.19	76.2	131.1	153.25	75.38	106.7	66.52	301.99	185.76	417.6	255.59	130.23	110.14	436.53	238.82
VvZFP5	198.24	297.8	40.1	65.99	403.87	267.8	632.03	520.34	446.91	77.32	250.33	592.27	565.39	909.55	872.05	663.73	14.78	14.15	44.89	23.98	7.25	18.84	179.66	252.61	201.97	345.26	106.59	59.97	53.06	169.88	802.01	359.83	723.35	665.83	629.85	14.23	27.87	37.94	32.62	20.49	11.27	36.09	45.7	77.73	11.96	15.59	85.21	79.7	17.56
VvZFP6	11	5.95	12.76	8.4	13.28	4.77	13.64	6.03	7.16	4.99	4.81	4.03	19.21	14.14	17.24	6.95	6.05	10.62	6.89	9.71	7.87	6.8	5.11	5	4.37	4.67	8.29	8.27	62.25	11.9	33.79	31.25	40.68	10.23	6.1	7.17	8.34	8.06	68.56	6.32	4.33	9.19	11.52	17.38	113.75	42.33	8.54	137.68	51.89
VvZFP7	4.2	4.36	6.73	5.54	8.77	4.12	6.09	4.79	8.63	4.97	3.73	4.32	8.95	12.43	7.91	7.04	3.93	5.83	19.29	23.92	6.34	386.76	2.91	4.26	3.66	3.44	3.02	3.22	7.33	3.52	4.25	4.76	14.27	11.97	10.64	3.3	4.41	3.48	21.21	4.81	33.03	4.48	7.07	2.98	3.53	6.13	4.23	4.9	3.77
VvZFP8	159.54	128.95	14.73	179.8	164.36	202.89	154.79	172.58	54.47	16.3	180.14	124.27	142.22	84.78	115.96	63.74	15.53	47.67	104.28	93.2	56.22	36.19	52.4	115.62	110.79	121.76	71.15	24.16	37.04	145.5	158.47	172.04	104.97	86.97	57.99	27	51.68	56.3	25.24	28.92	53.4	54.66	151.06	348.89	31.99	13.47	52.31	244.84	17.66
VvZFP9	472.28	258.93	201.97	323.23	420.13	333.47	131.67	117.64	327.13	114.18	364.46	280.63	366.34	107.33	93.25	362.91	71.2	29.07	32.93	42.44	88.19	38.34	262.07	303.19	343.97	181.07	291.43	29.75	142.46	261.08	410.47	324.61	204.08	180.23	369.86	71.67	21.96	250.01	581.06	55.51	34.13	151.95	748.15	301.47	6.96	16.49	39.47	125.32	188.05
VvZFP10	7.23	3.39	3.97	8.15	5.25	9.5	19.62	6.89	5.32	3.19	10.25	5.46	3.98	4.44	3.32	5.19	5.54	4.91	4.56	4.16	3.86	22	3.9	8.68	5.74	3.99	3.48	4.83	5.2	5.52	8.72	8.35	7.42	7.07	5.91	3.72	3.79	5.16	12.4	6.36	6.96	3.86	7.44	4.82	3.76	6.44	3.29	3.91	6.01
VvZFP12	11.04	5.9	6.24	7.21	11.51	5.6	30.23	5.34	4.48	9.99	10.49	13.01	13.31	10.95	6.33	5.52	18	47.24	31.36	22.74	6.15	7.15	3.39	6.96	14.53	11.37	5.45	26.45	16.81	7.17	14.26	22.09	18.79	14.5	6.47	4.85	5.41	6.67	40.04	73.72	4.34	3.84	9.9	3.29	3.03	11.13	5.62	5.96	8.57
VvZFP13	4.12	2.9	4.76	4.45	4.68	3.58	5.46	3.01	2.45	3.44	3.67	2.56	4.23	3.61	2.85	3.29	3.6	4.16	2.94	3.63	2.76	4.19	2.01	3.07	3.21	2.39	2.28	2.52	5.74	3.52	3.59	6	5.14	8.32	4.21	3.65	4.68	3.97	6.6	2.86	2.19	2.31	5.26	2.04	2.18	8.53	4.15	3.78	5
VvZFP14	51.42	8.14	14.63	11.77	19.3	5.79	12.78	5.44	7.69	4.76	3.9	4.18	7.7	9.27	9.91	5.08	41.82	37.19	37.43	32.06	6.12	8.43	28.36	12.04	13.58	19.97	44.11	6.15	11.93	5.68	21	63.96	41.34	14.63	5.84	140.85	170.23	36.54	33.08	13.14	7.22	11.22	20.49	20.22	13.4	34.31	45.6	21.04	7.65
VvZFP15	287.67	419.52	275.69	485.37	773.39	556.32	961.18	706.68	778.5	167.73	555.19	531.74	858.43	663.75	630	698.13	43.45	81.94	125.59	231.19	289.41	171.8	353.22	435.2	682.89	392.44	530.2	79.64	225.85	394.03	641.13	729.14	810.85	883.55	807.69	65.39	48.6	437.9	649.3	252.07	254.2	101.39	197.23	81.95	9.39	51.23	30.52	120.56	86.53
VvZFP16	1.76	2.35	2.67	1.99	2.26	1.91	2.07	2.17	1.61	1.71	1.78	1.71	1.73	1.86	1.79	1.63	1.82	1.78	1.8	1.81	1.71	1.61	1.51	1.88	1.57	1.6	1.67	2.35	2.51	1.81	2.16	2.69	3	2.08	1.81	1.95	1.92	1.92	5.75	1.75	1.6	1.61	3.28	1.92	1.75	2.49	1.82	2.09	1.88
VvZFP17	2.15	31.66	2.39	2.67	1.85	1.79	2.03	1.62	1.7	1.9	2.12	1.94	2.58	2.21	2.09	1.9	2.46	1.66	1.85	2.03	1.49	1.57	1.75	1.75	1.44	1.71	2.02	1.94	2.66	1.69	2.26	2.38	3.43	1.89	1.64	2.44	2.81	1.8	3.94	1.57	1.64	1.47	2.24	1.57	1.64	5.24	1.58	7.11	2.17
VvZFP18	8.76	6.34	7.99	4.97	7.2	5.46	8.25	7.43	16.62	6.23	6.22	5.35	16.73	9.98	6.02	22.59	16.59	24.89	6.25	5.53	27.71	7.36	5.58	4.63	4.73	4.41	10.33	8.34	34.1	7.58	10.74	7.46	9.29	8.14	15.96	6.41	6.16	7.7	40.89	6.76	17.03	9.13	6.1	4.28	5.43	10.07	5.03	15.33	6.04
VvZFP22	5.2	2.04	2.94	1.93	3.34	2.87	6.63	13.92	26.16	2.18	2.15	3.73	3.35	8.83	10.98	41.39	2.75	5.56	3.52	2.64	3.4	2.93	2.47	2.1	1.94	2.1	2.32	3.53	9.36	3.53	4.43	4.39	5.59	8.12	26.89	3.88	4.5	2.42	5.95	2.72	3.02	2.01	2.33	1.64	2.03	3	2.83	2.44	2.93
VvZFP23	54.38	86.67	12.14	20.58	83.01	68.49	114.4	172.51	250.23	10.55	110.11	142.29	155.23	157.55	225.5	278.25	22.39	100.88	74.02	65.54	24.88	98.71	47.71	68.82	46.77	67.34	73.72	16.48	18.68	28.48	106.8	33.67	94.95	156.02	246.02	12.23	20.97	29.65	204.72	23.77	241.6	42.78	21.76	20.96	14.89	12.51	62.05	47.82	14.73
VvZFP24	4.4	20.76	2.18	2.77	4.64	2.01	5.26	5.25	3	2.45	2.54	2.32	3.13	3.18	3.33	2.88	3.39	5.91	3.13	2.7	2.82	2.94	2.15	2.22	1.89	2.23	2.59	3.61	5.93	2.45	4.11	6.26	4.57	4.3	5.33	3.26	4.03	4.53	5.89	4.23	1.86	1.99	6.01	2.49	2	10.71	3.61	4.64	6.84
VvZFP25	264.94	33.87	34.17	57.47	124.77	91.06	138.24	188.17	215.81	26.8	83.84	137.76	148.62	216.35	208.5	231.61	69.45	70.41	74.36	47.55	57.81	104.71	40.35	136.7	69.67	86.47	46.86	38.61	78.43	116.48	219.97	80.62	163.66	165.74	218.8	58.32	45.32	57.22	139.83	80.1	117.69	36.66	114.57	238.68	55.38	69.7	66.99	521.11	108.82
VvZFP29	26.74	58.43	69.9	67.99	55.53	25.84	38.46	13.58	14.65	38.5	81.39	27.99	43.6	16.68	13.28	22.31	111.01	43.98	30.47	63.98	47.24	14.55	208.03	95.41	109.49	75.36	217.7	31.08	62.83	48.5	59.1	234.21	157.14	28.4	19.39	65.71	60.53	282.52	232.01	36.15	22.74	102.63	82.96	30.89	15.22	103.47	115.96	46.2	148.34
VvZFP28	3.02	3.74	4.06	2.83	3.79	3	2.67	3.44	2.53	3.15	3.32	2.73	4.65	4.12	2.26	1.94	9.05	8.3	2.21	2.38	4.97	4.07	2.59	2.35	2.46	2.25	4.03	6.9	9.99	5.49	6.93	5.62	5.63	4.02	3.23	4.08	3	3.85	11.04	4.13	2.99	7.37	2.9	3.02	14.67	11.4	2.7	46.43	12.85
VvZFP33	3.77	256.08	13.41	7.88	26.87	4.92	17.19	4.94	3.98	5.92	5.95	4.98	13.59	8.22	5.68	3.67	3.51	5.1	4.68	7	4.27	5.28	3.03	3.81	4.62	3.75	5.71	6.05	11.21	5.34	12.81	27.33	23.81	19.37	5.96	5.39	6.58	9.89	38.34	9.15	3.91	3.37	13.83	4.77	2.67	26.42	8.95	55.54	4.82
VvZFP35	83	32.03	63.41	203.95	463.49	411.93	141.28	208.44	272.09	38.81	415.73	513.81	415.13	137.96	217.15	297.91	26.81	42.79	182.14	152.46	27.99	554.23	44.42	81.3	183.6	183.83	60.65	15.24	80.87	286.87	486.2	407.64	138.43	158.04	288.05	40.03	71.41	37.31	96.06	27.36	136.1	39.18	44.82	34.9	16.59	23.19	32.4	52.15	51.66
VvZFP36	5.48	5.33	10.66	6.27	11.11	4.32	10.93	3.67	5.84	3.76	3.79	3.54	12.19	9.77	4.99	4.81	6.42	9.78	6.67	13.67	4.73	7.63	2.83	3.59	4.83	3.73	3.27	31.23	14.72	5.69	10.66	35.81	30.45	11.94	4.9	15.24	12.79	17.45	34.1	12.62	3.41	16.89	10.5	5.61	113.82	120.21	17.81	145.17	244.47
VvZFP30	7.03	6.7	9.51	6.04	12.8	3.89	17.64	5.4	8.81	4.13	5.45	4.5	8.22	8.28	5.31	10.95	2.83	4.7	4.1	3.42	3.73	4.87	3.31	3.94	4.27	3.67	4.23	2.88	5.77	4.78	15.43	4	22.19	7.85	14.79	5.23	5.61	2.91	30.17	4.2	4.41	3.41	14.81	4.09	3.12	6.28	3.24	5.6	3.91
VvZFP37	12.18	18.02	12.81	9.17	23.91	7.83	15.37	7.18	6.38	7.3	4.55	7.06	14.8	9.01	6.94	5.09	22.13	30.36	16.83	12.15	12.24	5.44	30.07	15.18	13.06	17.68	30	12.85	15.16	7.86	32.39	20.66	26.67	16.15	6.46	21.01	33.86	29.73	34.02	7.43	9.32	10.75	18.85	14.62	13.16	68.72	30.86	16.58	11.66
VvZFP38	4.45	2.73	258.81	115.9	90.43	86.78	18.75	22.5	4.6	171.51	17.96	6.26	3.26	3.74	3.12	3.59	4.87	5.97	4.39	5.69	5.7	3.66	24.4	16.26	53.45	36.69	26.45	138.74	228.82	67.01	19.02	8.98	6.38	5.01	2.97	5.72	6.96	2.8	8.38	2.7	2.6	4.52	3.35	2.47	4.65	5.37	5.08	4.22	4.53
VvZFP39	84.67	38.51	16.93	21.01	40.9	16.33	52.36	20.08	46.17	9.86	10.37	7.48	14.97	23.33	13.88	37.92	9.07	11.1	20.16	20.42	19.02	24.28	23.62	25.27	41.69	15.24	55.55	4.72	17.95	11.36	27.74	16.05	54.57	48.76	66.23	7.75	6.16	17.86	165.7	8	31.99	5.85	105.36	23.29	3.71	7.9	5.83	8.49	25.68
VvZFP40	1.96	47.54	2.58	18.52	2.96	11.39	2.87	2.12	1.84	2.25	3.69	1.93	2.82	2.39	1.84	1.81	3.31	2.3	2.11	2.25	3.53	1.92	2.77	3.01	3.17	3.42	2.23	2.6	5.08	5.56	4.5	4.17	3.51	2.29	2.19	1.95	1.94	2.22	6.58	4.35	1.85	2.72	2.34	3.7	1.67	2.8	2.27	22.66	2.02
VvZFP41	81.59	49.24	21.16	46.02	76.05	61.33	76.76	76.27	113.83	10.95	88.39	79.98	73.93	158.11	159.44	166.17	10.2	55.92	232.8	232.66	60.57	825.45	14.51	40.16	30.34	27.8	17.43	10.53	24.29	71.45	148.21	112.94	126.15	86.96	136.6	10.86	15.22	13.07	169.83	39.86	286.86	16.67	40.11	9.04	12.99	9.54	11.94	37.9	7.5
VvZFP42	7.8	7.92	5.34	6.06	9.95	4.33	17.29	5.24	4.12	2.65	3.53	4.13	4.36	5.52	6.54	3.48	1.97	4.3	3.85	4.82	2.91	4.72	19.21	8.67	7.4	3.92	8.3	2.3	5.44	3.52	15.61	7.1	20.75	5.24	3.61	4.66	13.45	5.76	19.11	3.7	2.52	4.78	12.71	3.6	3.26	2.22	4.82	4.51	2.31
VvZFP44	99.3	33.88	10.4	6.58	5.77	5.45	3.32	2.81	3.73	14.18	10.83	6.66	7.53	4.46	5.14	5.51	4.69	4.59	4.97	6.61	3.02	2.91	32.03	22.97	25.3	53.33	26.46	4.78	10.13	8.7	8.39	14.86	7.93	4.44	4.93	6.72	7.53	10.24	8.13	5.79	3.5	4.98	11.73	13.41	4.11	7.49	8.6	15.65	4.59
VvZFP45	39.84	16.59	46.73	9.66	21.64	7.65	33.86	13.29	10.15	9.3	7.18	6.25	16.49	13.73	7.86	11.92	8.64	25.57	342.88	357.94	36.86	908.07	35.04	11.25	12.67	11.12	46	15.32	22.14	15.27	46.18	13.92	25.28	15.95	8.43	12.35	28.52	12.75	58.34	17.5	683.41	16.78	20.03	9.85	8.83	8.35	28.35	11.81	13.18
VvZFP46	307.97	55.19	72.72	104.45	109.49	131.43	90.77	91.95	111.2	24.62	88.14	157.45	141.07	110.7	106.27	148.61	54.46	84.78	157.21	128.75	37.32	494.71	80.16	111.87	69.61	83.07	79.3	42.08	46.75	106.38	183.52	103.3	114.3	92.18	155.87	52.62	47.24	75.92	44.85	53.36	233.72	45.76	68.48	35.14	31.07	31.23	30.74	40.38	59.69
VvZFP47	13.27	22.87	19.14	47.6	43.18	55.74	45.25	59.38	74.26	25.36	72.84	94.98	54.16	108.24	105.12	115.41	25.61	61.57	74.77	51.45	23.53	107.52	56.96	28.7	28.52	24.84	46.16	18.46	43.97	77.5	107.85	119.48	126.08	72.99	140.43	18.51	23.11	19.69	81.12	25.39	191.55	16.58	21.28	10.93	16.16	106.67	25.9	21.31	17.33
VvZFP49	915.09	572.72	663.43	501.65	462.81	599.14	256.38	259.78	461.75	290.47	504.09	377.48	419.35	213.51	180.34	388.24	325.86	303.41	286.84	299.59	524.62	124.98	1052.94	884.62	940.18	669.06	1069.91	145.8	286.38	327.71	467.59	639.42	282.54	257.75	569.4	556.33	320.09	866.95	715.5	511.29	204.35	510.71	449.46	720.02	12.66	84.7	376.86	328.81	530.97
VvZFP50	44.4	45.92	4.72	4.67	4.02	3.51	4.02	3.16	5.19	4.68	4.86	4.38	10.51	5.59	3.93	4.85	7.26	4.54	4.62	4.28	4.92	23.59	4.43	3.04	5.04	7.36	3.89	4.83	25.35	6.05	3.46	3.26	6.73	2.8	6.41	8.2	5.38	4.01	16.56	4.15	5.86	4.09	9.59	10.41	16.28	17.79	5.7	27.92	7.14
VvZFP51	17.97	7.12	9.43	4.88	10.95	5.39	8.79	5.83	7.92	8.95	5.68	6.67	9.33	9.1	9.7	18.1	11.52	20.54	24.92	14.02	7.99	6.6	7.52	6.44	5.43	4.73	8.27	12.79	11.52	5.22	12.58	5.82	15.64	11.09	11.19	5.09	4.81	4.71	50.57	10.13	47.2	8.57	15.44	6.72	7.64	5.87	4.13	6.75	6.47
VvZFP52	22.4	43.12	58.59	80.65	80.38	70.9	37.64	64.44	53.16	43.44	93.16	71.15	77.56	32.57	62.57	46.21	41.78	28.5	17.01	17.65	13.67	13.46	31.08	52.48	41.35	34.02	38.56	20.49	53.28	56.88	77.75	96.93	75.11	73.47	59.66	41.16	36.13	37.83	66.07	10.9	20.08	23.96	64.59	25.97	28.54	65.5	34.54	31.69	17.92
[truncated: 5 more columns]
